# Supplementary material for: 3-{[(Benz­yloxy)carbon­yl]amino}­butanoic acid
Source: Acta Crystallogr Sect E Struct Rep Online. 2011 Sep 3;67(Pt 10):o2560. doi: 10.1107/S1600536811035276 (PMC3201247; doi:10.1107/S1600536811035276)
Supplement: Supplementary file 1 [file e-67-o2560-sup1.cif]

##############################################################################
#                                                                            #
# This CIF contains the data in a paper accepted for publication in          #
# Acta Crystallographica Section E. It conforms to the requirements of       #
# Notes for Authors for Acta Crystallographica Section E, and has been       #
# peer reviewed under the auspices of the IUCr Commission on Journals.       #
#                                                                            #
# Full details of the Crystallographic Information File format               #
# are given in the paper "The Crystallographic Information File (CIF):       #
# a New Standard Archive File for Crystallography" by S. R. Hall, F. H.      #
# Allen and I. D. Brown [Acta Cryst. (1991), A47, 655-685].                  #
#                                                                            #
# The current version of the core CIF dictionary is obtainable from          #
# ftp://ftp.iucr.org/pub/cif_core.dic.                                       #
#                                                                            #
# Software is freely available for graphical display of the structure(s)     #
# in this CIF. For information consult the CIF software page                 #
# http://www.iucr.org/resources/cif/software.                                #
#                                                                            #
# This file may be used for bona fide research purposes within the           #
# scientific community so long as proper attribution is given to the journal # 
# article from which it was obtained.                                        #
#                                                                            #
##############################################################################
data_I
_audit_conform_dict_name     cif_core.dic
_audit_conform_dict_version     2.4
_chemical_name_systematic
;
3-{[(Benzyloxy)carbonyl]amino}butanoic acid
;
_chemical_formula_moiety     'C12 H15 N O4'
_chemical_formula_sum     'C12 H15 N O4'
_chemical_formula_iupac     'C12 H15 N O4'
_chemical_formula_weight     237.25
_symmetry_cell_setting     monoclinic
_symmetry_space_group_name_H-M     'P 21/c'
_symmetry_space_group_name_Hall     '-P 2ybc'
loop_
    _symmetry_equiv_pos_as_xyz
    x,y,z
    -x,1/2+y,1/2-z
    -x,-y,-z
    x,1/2-y,1/2+z
_cell_length_a     23.1413(7)
_cell_length_b     4.9589(4)
_cell_length_c     11.0879(6)
_cell_angle_alpha     90
_cell_angle_beta     103.075(6)
_cell_angle_gamma     90
_cell_volume     1239.41(13)
_cell_formula_units_Z     4
_cell_measurement_reflns_used     25
_cell_measurement_theta_min     30.0
_cell_measurement_theta_max     35.0
_cell_measurement_temperature     297
_exptl_crystal_description     rod
_exptl_crystal_colour     colourless
_exptl_crystal_size_max     0.4
_exptl_crystal_size_mid     0.2
_exptl_crystal_size_min     0.2
_exptl_crystal_density_diffrn     1.271
_exptl_crystal_density_method     'Not Measured'
_exptl_crystal_F_000     504
_exptl_absorpt_coefficient_mu     0.8
_exptl_absorpt_correction_type     psi-scan
_exptl_absorpt_process_details     '(North <i>et al.</i>, 1968)'
_exptl_absorpt_correction_T_min     0.74
_exptl_absorpt_correction_T_max     0.856
_exptl_special_details
;
;
_diffrn_ambient_temperature     297
_diffrn_radiation_type     CuK\a
_diffrn_radiation_wavelength     1.54184
_diffrn_measurement_device_type     'Enraf--Nonius CAD-4'
_diffrn_measurement_method     \w/2\q
_diffrn_reflns_number     2696
_diffrn_reflns_av_R_equivalents     0.0228
_diffrn_reflns_theta_min     1.96
_diffrn_reflns_theta_max     74.89
_diffrn_reflns_theta_full     74.89
_diffrn_measured_fraction_theta_max     1
_diffrn_measured_fraction_theta_full     1
_diffrn_reflns_limit_h_min     -28
_diffrn_reflns_limit_h_max     28
_diffrn_reflns_limit_k_min     -6
_diffrn_reflns_limit_k_max     0
_diffrn_reflns_limit_l_min     -13
_diffrn_reflns_limit_l_max     0
_diffrn_reflns_reduction_process
;
;
_diffrn_standards_number     3
_diffrn_standards_interval_count     300
_diffrn_standards_decay_%     0
_refine_special_details
;
Refinement on <i>F</i>^2^ for ALL reflections except those flagged by the user
for potential systematic errors. Weighted <i>R</i>-factors <i>wR</i> and all
goodnesses of fit <i>S</i> are based on <i>F</i>^2^, conventional
<i>R</i>-factors <i>R</i> are based on <i>F</i>, with <i>F</i> set to zero for
negative <i>F</i>^2^. The observed criterion of <i>F</i>^2^ > \s(<i>F</i>^2^)
is used only for calculating -<i>R</i>-factor-obs <i>etc</i>. and is not
relevant to the choice of reflections for refinement. <i>R</i>-factors based
on <i>F</i>^2^ are statistically about twice as large as those based on
<i>F</i>, and <i>R</i>-factors based on ALL data will be even larger.
;
_reflns_number_total     2547
_reflns_number_gt     1669
_reflns_threshold_expression     >2\s(i)
_refine_ls_structure_factor_coef     Fsqd
_refine_ls_matrix_type     full
_refine_ls_R_factor_all     0.0790
_refine_ls_R_factor_gt     0.0461
_refine_ls_wR_factor_gt     0.1113
_refine_ls_wR_factor_ref     0.1313
_refine_ls_goodness_of_fit_ref     1.023
_refine_ls_restrained_S_all     1.023
_refine_ls_number_reflns     2547
_refine_ls_number_parameters     164
_refine_ls_number_restraints     0
_refine_ls_number_constraints     ?
_refine_ls_hydrogen_treatment     mixed
_refine_ls_weighting_scheme     calc
_refine_ls_weighting_details
         'calc w=1/[\s^2^(Fo^2^)+(0.0542P)^2^+0.3091P] where P=(Fo^2^+2Fc^2^)/3'
_atom_sites_solution_hydrogens     geom
_atom_sites_solution_primary     direct
_atom_sites_solution_secondary     difmap
_refine_ls_shift/su_max     0.000
_refine_ls_shift/su_mean     0.000
_refine_diff_density_max     0.144
_refine_diff_density_min     -0.138
_refine_ls_extinction_method     '<i>SHELXL97</i> (Sheldrick, 2008)'
_refine_ls_extinction_coef     0.0020(4)
_refine_ls_extinction_expression
                                  'FC^*^=KFC[1+0.001XFC^2^\L^3^/SIN(2\Q)]^-1/4^'
_refine_ls_abs_structure_details     ?
_refine_ls_abs_structure_Flack     .
loop_
    _atom_type_symbol
    _atom_type_description
    _atom_type_scat_dispersion_real
    _atom_type_scat_dispersion_imag
    _atom_type_scat_source
    O O 0.0492 0.0322 'International Tables Vol C Tables 4.2.6.8 and 6.1.1.4'
    N N 0.0311 0.018 'International Tables Vol C Tables 4.2.6.8 and 6.1.1.4'
    H H 0 0 'International Tables Vol C Tables 4.2.6.8 and 6.1.1.4'
    C C 0.0181 0.0091 'International Tables Vol C Tables 4.2.6.8 and 6.1.1.4'
_computing_data_collection     '<i>CAD-4</i> Software (Enraf--Nonius, 1989)'
_computing_cell_refinement     '<i>CAD-4</i> Software (Enraf--Nonius, 1989)'
_computing_data_reduction     '<i>XCAD4</i> (Harms & Wocadlo, 1995)'
_computing_structure_solution     '<i>SHELXS97</i> (Sheldrick, 2008)'
_computing_structure_refinement     '<i>SHELXL97</i> (Sheldrick, 2008)'
_computing_molecular_graphics     '<i>ORTEP-3</i> (Farrugia, 1997)'
_computing_publication_material
                  '<i>PLATON</i> (Spek, 2009) and <i>WinGX</i> (Farrugia, 1999)'
loop_
    _atom_site_type_symbol
    _atom_site_label
    _atom_site_fract_x
    _atom_site_fract_y
    _atom_site_fract_z
    _atom_site_U_iso_or_equiv
    _atom_site_thermal_displace_type
    _atom_site_calc_flag
    _atom_site_refinement_flags
    _atom_site_occupancy
    O O1 0.00381(6) 0.2239(3) 0.60261(14) 0.0693(5) Uani . . 1.000
    O O2 0.05705(6) 0.5990(3) 0.61469(14) 0.0671(5) Uani . . 1.000
    O O3 0.20820(7) 0.8467(3) 0.78378(18) 0.0841(7) Uani . . 1.000
    O O4 0.25967(6) 0.5196(3) 0.71327(15) 0.0686(5) Uani . . 1.000
    N N1 0.18104(7) 0.4105(3) 0.78288(15) 0.0513(5) Uani . . 1.000
    C C1 0.04634(8) 0.3818(4) 0.65874(18) 0.0501(6) Uani . . 1.000
    C C2 0.07918(8) 0.2819(4) 0.78120(17) 0.0536(6) Uani . . 1.000
    C C3 0.13228(8) 0.4484(4) 0.84471(16) 0.0511(6) Uani . . 1.000
    C C4 0.15096(11) 0.3763(6) 0.9808(2) 0.0862(9) Uani . . 1.000
    C C5 0.21503(8) 0.6116(4) 0.76220(18) 0.0536(6) Uani . . 1.000
    C C6 0.29917(11) 0.7210(6) 0.6843(3) 0.1074(13) Uani . . 1.000
    C C7 0.34503(10) 0.5785(5) 0.6328(3) 0.0770(9) Uani . . 1.000
    C C8 0.40323(12) 0.6072(8) 0.6870(3) 0.1103(13) Uani . . 1.000
    C C9 0.44560(14) 0.4824(10) 0.6379(4) 0.142(2) Uani . . 1.000
    C C10 0.4307(2) 0.3267(10) 0.5382(5) 0.150(2) Uani . . 1.000
    C C11 0.3731(2) 0.2940(10) 0.4833(4) 0.1460(19) Uani . . 1.000
    C C12 0.32992(13) 0.4217(8) 0.5303(3) 0.1111(13) Uani . . 1.000
    H H1 -0.0229(13) 0.297(7) 0.505(3) 0.135(11) Uiso . . 1.000
    H HN1 0.1926(9) 0.252(5) 0.7727(19) 0.066(6) Uiso . . 1.000
    H H2A 0.09260 0.09990 0.77080 0.0640 Uiso calc R 1.000
    H H2B 0.05180 0.27210 0.83560 0.0640 Uiso calc R 1.000
    H H3 0.12080 0.63910 0.83810 0.0610 Uiso calc R 1.000
    H H4A 0.16100 0.18830 0.98910 0.1290 Uiso calc R 1.000
    H H4B 0.11890 0.41270 1.02020 0.1290 Uiso calc R 1.000
    H H4C 0.18490 0.48230 1.01930 0.1290 Uiso calc R 1.000
    H H6A 0.31780 0.82000 0.75840 0.1290 Uiso calc R 1.000
    H H6B 0.27740 0.84750 0.62410 0.1290 Uiso calc R 1.000
    H H8 0.41460 0.71210 0.75800 0.1320 Uiso calc R 1.000
    H H9 0.48550 0.50720 0.67510 0.1710 Uiso calc R 1.000
    H H10 0.45980 0.24110 0.50670 0.1790 Uiso calc R 1.000
    H H11 0.36230 0.18520 0.41350 0.1750 Uiso calc R 1.000
    H H12 0.29020 0.39990 0.49140 0.1330 Uiso calc R 1.000
loop_
    _atom_site_aniso_label
    _atom_site_aniso_U_11
    _atom_site_aniso_U_22
    _atom_site_aniso_U_33
    _atom_site_aniso_U_12
    _atom_site_aniso_U_13
    _atom_site_aniso_U_23
    O1 0.0694(9) 0.0549(8) 0.0760(10) -0.0139(7) 0.0005(7) 0.0066(7)
    O2 0.0658(9) 0.0513(8) 0.0775(10) -0.0062(7) 0.0023(7) 0.0186(7)
    O3 0.0803(11) 0.0347(7) 0.1441(16) 0.0014(7) 0.0394(10) -0.0024(8)
    O4 0.0618(8) 0.0487(8) 0.1039(11) -0.0028(6) 0.0369(8) 0.0035(8)
    N1 0.0533(9) 0.0339(8) 0.0699(10) 0.0031(7) 0.0207(7) -0.0012(7)
    C1 0.0456(9) 0.0415(9) 0.0642(11) 0.0040(8) 0.0145(8) 0.0028(9)
    C2 0.0532(10) 0.0466(10) 0.0626(12) 0.0030(8) 0.0162(9) 0.0091(9)
    C3 0.0533(10) 0.0466(10) 0.0551(11) 0.0056(8) 0.0161(8) -0.0010(8)
    C4 0.0801(15) 0.119(2) 0.0582(13) 0.0027(16) 0.0129(11) 0.0025(14)
    C5 0.0518(10) 0.0385(10) 0.0696(12) 0.0031(8) 0.0119(9) 0.0036(9)
    C6 0.0802(16) 0.0665(16) 0.194(3) -0.0051(13) 0.0697(19) 0.0239(19)
    C7 0.0555(12) 0.0749(16) 0.1052(19) -0.0028(11) 0.0281(12) 0.0230(15)
    C8 0.0677(16) 0.140(3) 0.124(2) -0.0100(18) 0.0234(16) -0.005(2)
    C9 0.0618(17) 0.180(4) 0.190(4) 0.009(2) 0.038(2) 0.004(3)
    C10 0.123(3) 0.147(4) 0.212(5) 0.000(3) 0.108(3) -0.013(3)
    C11 0.148(3) 0.170(4) 0.142(3) -0.040(3) 0.079(3) -0.037(3)
    C12 0.0780(18) 0.142(3) 0.113(2) -0.017(2) 0.0209(17) 0.007(2)
_geom_special_details
;
 Bond distances, angles etc. have been calculated using the
 rounded fractional coordinates. All su's are estimated
 from the variances of the (full) variance-covariance matrix.
 The cell esds are taken into account in the estimation of
 distances, angles and torsion angles
;
loop_
    _geom_bond_atom_site_label_1
    _geom_bond_atom_site_label_2
    _geom_bond_site_symmetry_1
    _geom_bond_site_symmetry_2
    _geom_bond_distance
    _geom_bond_publ_flag
    O1 C1 . . 1.301(2) n
    O2 C1 . . 1.231(2) n
    O3 C5 . . 1.208(2) n
    O4 C5 . . 1.350(2) n
    O4 C6 . . 1.438(3) n
    O1 H1 . . 1.18(3) n
    N1 C3 . . 1.459(2) n
    N1 C5 . . 1.322(3) n
    N1 HN1 . . 0.85(2) n
    C1 C2 . . 1.483(3) n
    C2 C3 . . 1.515(3) n
    C3 C4 . . 1.515(3) n
    C6 C7 . . 1.492(4) n
    C7 C12 . . 1.356(5) n
    C7 C8 . . 1.353(4) n
    C8 C9 . . 1.372(5) n
    C9 C10 . . 1.328(7) n
    C10 C11 . . 1.344(7) n
    C11 C12 . . 1.381(6) n
    C2 H2A . . 0.9700 n
    C2 H2B . . 0.9700 n
    C3 H3 . . 0.9800 n
    C4 H4A . . 0.9600 n
    C4 H4B . . 0.9600 n
    C4 H4C . . 0.9600 n
    C6 H6A . . 0.9700 n
    C6 H6B . . 0.9700 n
    C8 H8 . . 0.9300 n
    C9 H9 . . 0.9300 n
    C10 H10 . . 0.9300 n
    C11 H11 . . 0.9300 n
    C12 H12 . . 0.9300 n
loop_
    _geom_contact_atom_site_label_1
    _geom_contact_atom_site_label_2
    _geom_contact_distance
    _geom_contact_site_symmetry_1
    _geom_contact_site_symmetry_2
    _geom_contact_publ_flag
    O1 C2 3.357(2) . 2_546 no
    O1 O1 3.156(2) . 3_556 no
    O1 O2 2.650(2) . 3_566 no
    O2 O1 2.650(2) . 3_566 no
    O2 N1 3.188(2) . . no
    O2 C1 3.412(2) . 3_566 no
    O3 N1 2.865(2) . 1_565 no
    O1 H2B 2.7500 . 2_546 no
    O1 H1 2.74(3) . 3_566 no
    O2 H2B 2.8300 . 2_556 no
    O2 H3 2.5900 . . no
    O2 H1 1.48(3) . 3_566 no
    O3 HN1 2.04(2) . 1_565 no
    O3 H3 2.4600 . . no
    O3 H6A 2.6200 . . no
    O3 H6B 2.6400 . . no
    O3 H12 2.9200 . 4_565 no
    O4 H12 2.7700 . . no
    N1 O2 3.188(2) . . no
    N1 O3 2.865(2) . 1_545 no
    C1 O2 3.412(2) . 3_566 no
    C2 O1 3.357(2) . 2_556 no
    C1 H2B 3.0000 . 2_556 no
    C1 H1 2.38(3) . 3_566 no
    C1 H4B 2.9100 . 4_554 no
    H1 O1 2.74(3) . 3_566 no
    H1 O2 1.48(3) . 3_566 no
    H1 C1 2.38(3) . 3_566 no
    H1 H1 2.29(5) . 3_566 no
    HN1 O3 2.04(2) . 1_545 no
    HN1 H2A 2.4300 . . no
    H2A HN1 2.4300 . . no
    H2A H3 2.4500 . 1_545 no
    H2B H4B 2.3800 . . no
    H2B O1 2.7500 . 2_556 no
    H2B O2 2.8300 . 2_546 no
    H2B C1 3.0000 . 2_546 no
    H3 O2 2.5900 . . no
    H3 O3 2.4600 . . no
    H3 H2A 2.4500 . 1_565 no
    H4B H2B 2.3800 . . no
    H4B C1 2.9100 . 4_555 no
    H4C H6B 2.3500 . 4_565 no
    H6A O3 2.6200 . . no
    H6A H8 2.3000 . . no
    H6B O3 2.6400 . . no
    H6B H4C 2.3500 . 4_564 no
    H8 H6A 2.3000 . . no
    H12 O4 2.7700 . . no
    H12 O3 2.9200 . 4_564 no
loop_
    _geom_angle_atom_site_label_1
    _geom_angle_atom_site_label_2
    _geom_angle_atom_site_label_3
    _geom_angle_site_symmetry_1
    _geom_angle_site_symmetry_2
    _geom_angle_site_symmetry_3
    _geom_angle
    _geom_angle_publ_flag
    C5 O4 C6 . . . 115.96(18) n
    C1 O1 H1 . . . 116.0(16) n
    C3 N1 C5 . . . 122.56(16) n
    C5 N1 HN1 . . . 117.3(15) n
    C3 N1 HN1 . . . 118.9(15) n
    O1 C1 O2 . . . 122.37(18) n
    O1 C1 C2 . . . 114.36(17) n
    O2 C1 C2 . . . 123.24(18) n
    C1 C2 C3 . . . 115.92(16) n
    C2 C3 C4 . . . 110.66(17) n
    N1 C3 C2 . . . 110.09(15) n
    N1 C3 C4 . . . 111.15(17) n
    O3 C5 N1 . . . 125.75(19) n
    O3 C5 O4 . . . 123.51(18) n
    O4 C5 N1 . . . 110.74(17) n
    O4 C6 C7 . . . 107.4(2) n
    C6 C7 C8 . . . 120.2(3) n
    C6 C7 C12 . . . 121.4(3) n
    C8 C7 C12 . . . 118.4(3) n
    C7 C8 C9 . . . 120.4(3) n
    C8 C9 C10 . . . 121.2(4) n
    C9 C10 C11 . . . 119.4(4) n
    C10 C11 C12 . . . 120.1(4) n
    C7 C12 C11 . . . 120.5(3) n
    C1 C2 H2A . . . 108.00 n
    C1 C2 H2B . . . 108.00 n
    C3 C2 H2A . . . 108.00 n
    C3 C2 H2B . . . 108.00 n
    H2A C2 H2B . . . 107.00 n
    N1 C3 H3 . . . 108.00 n
    C2 C3 H3 . . . 108.00 n
    C4 C3 H3 . . . 108.00 n
    C3 C4 H4A . . . 109.00 n
    C3 C4 H4B . . . 109.00 n
    C3 C4 H4C . . . 109.00 n
    H4A C4 H4B . . . 110.00 n
    H4A C4 H4C . . . 109.00 n
    H4B C4 H4C . . . 109.00 n
    O4 C6 H6A . . . 110.00 n
    O4 C6 H6B . . . 110.00 n
    C7 C6 H6A . . . 110.00 n
    C7 C6 H6B . . . 110.00 n
    H6A C6 H6B . . . 109.00 n
    C7 C8 H8 . . . 120.00 n
    C9 C8 H8 . . . 120.00 n
    C8 C9 H9 . . . 119.00 n
    C10 C9 H9 . . . 119.00 n
    C9 C10 H10 . . . 120.00 n
    C11 C10 H10 . . . 120.00 n
    C10 C11 H11 . . . 120.00 n
    C12 C11 H11 . . . 120.00 n
    C7 C12 H12 . . . 120.00 n
    C11 C12 H12 . . . 120.00 n
loop_
    _geom_torsion_atom_site_label_1
    _geom_torsion_atom_site_label_2
    _geom_torsion_atom_site_label_3
    _geom_torsion_atom_site_label_4
    _geom_torsion_site_symmetry_1
    _geom_torsion_site_symmetry_2
    _geom_torsion_site_symmetry_3
    _geom_torsion_site_symmetry_4
    _geom_torsion
    _geom_torsion_publ_flag
    C6 O4 C5 O3 . . . . -1.5(3) no
    C6 O4 C5 N1 . . . . 178.82(19) no
    C5 O4 C6 C7 . . . . 179.6(2) no
    C5 N1 C3 C2 . . . . 139.00(18) no
    C5 N1 C3 C4 . . . . -98.0(2) no
    C3 N1 C5 O3 . . . . -4.8(3) no
    C3 N1 C5 O4 . . . . 174.88(16) no
    O1 C1 C2 C3 . . . . 175.10(16) no
    O2 C1 C2 C3 . . . . -6.8(3) no
    C1 C2 C3 N1 . . . . -73.0(2) no
    C1 C2 C3 C4 . . . . 163.72(18) no
    O4 C6 C7 C8 . . . . -122.5(3) no
    O4 C6 C7 C12 . . . . 58.6(4) no
    C6 C7 C8 C9 . . . . -178.2(3) no
    C12 C7 C8 C9 . . . . 0.7(5) no
    C6 C7 C12 C11 . . . . 179.3(3) no
    C8 C7 C12 C11 . . . . 0.3(5) no
    C7 C8 C9 C10 . . . . -1.4(7) no
    C8 C9 C10 C11 . . . . 1.0(8) no
    C9 C10 C11 C12 . . . . 0.1(7) no
    C10 C11 C12 C7 . . . . -0.8(7) no
loop_
    _geom_hbond_atom_site_label_D
    _geom_hbond_atom_site_label_H
    _geom_hbond_atom_site_label_A
    _geom_hbond_site_symmetry_A
    _geom_hbond_distance_DH
    _geom_hbond_distance_HA
    _geom_hbond_distance_DA
    _geom_hbond_angle_DHA
    _geom_hbond_publ_flag
    O1 H1 O2 3_566 1.18(3) 1.48(3) 2.650(2) 177(2) yes
    N1 HN1 O3 1_545 0.85(2) 2.04(2) 2.865(2) 165(2) yes
    C3 H3 O3 . 0.9800 2.4600 2.825(3) 101.00 no
data_global
_journal_date_recd_electronic     2011-08-27
_journal_date_accepted     2011-08-29
_journal_name_full     'Acta Crystallographica, Section E'
_journal_year     2011
_journal_volume     67
_journal_issue     10
_journal_page_first     o2560
_journal_page_last     o2560
_journal_paper_category     QO
_journal_coeditor_code     IS2769
_publ_contact_author_name     'Dr. Isao Fujii'
_publ_contact_author_address
;
  School of Science
   Tokai University
  4-1-1 Kitakaname
  Hiratuka
  Kanagawa 259-1292
  Japan
;
_publ_contact_author_email     fujii@wing.ncc.u-tokai.ac.jp
_publ_contact_author_fax     '+81-463-58-9543'
_publ_contact_author_phone     '+81-463-58-1211 ex.3724'
_publ_section_title
;
3-{[(Benzyloxy)carbonyl]amino}butanoic acid
;
loop_
    _publ_author_name
    _publ_author_address
    'Kimino, Taira'
;
  Department of Biological Science and Technology
   Tokai University
  317 Nishino
  Numazu
  Shizuoka 410-0321
  Japan
;
    'Fujii, Isao'
;
  School of Science
   Tokai University
  4-1-1 Kitakaname
  Hiratuka
  Kanagawa 259-1292
  Japan
;
