# Supplementary material for: 3-{[(Benz­yloxy)carbon­yl]amino}­butanoic acid
Source: Acta Crystallogr Sect E Struct Rep Online. 2011 Sep 3;67(Pt 10):o2560. doi: 10.1107/S1600536811035276 (PMC3201247; doi:10.1107/S1600536811035276)
Supplement: Supplementary file 2 [file e-67-o2560-Isup2.hkl]

#
# h,k,l, Fc-squared, Fo-squared, sigma(Fo-squared) and status flag
#
data_I
_shelx_title ' cad4 in P 21/c'
_shelx_refln_list_code          4
_shelx_F_calc_maximum      133.74
_exptl_crystal_F_000       504.00
_reflns_d_resolution_high  0.7985
 
loop_
 _symmetry_equiv_pos_as_xyz
 'x, y, z'
 '-x, y+1/2, -z+1/2'
 '-x, -y, -z'
 'x, -y-1/2, z-1/2'
 
_cell_length_a    23.1413
_cell_length_b     4.9589
_cell_length_c    11.0879
_cell_angle_alpha  90.000
_cell_angle_beta  103.075
_cell_angle_gamma  90.000
 
_shelx_F_squared_multiplier     1.000
 
loop_
 _refln_index_h
 _refln_index_k
 _refln_index_l
 _refln_F_squared_calc
 _refln_F_squared_meas
 _refln_F_squared_sigma
 _refln_observed_status
   1   0   0     2645.17     2558.88     58.69 o
   2   0   0      342.40      358.01      1.69 o
   3   0   0      719.87      661.48      4.01 o
   4   0   0       52.58       47.96      1.51 o
   5   0   0     3102.22     3031.40      7.01 o
   6   0   0       35.31       27.16      1.37 o
   7   0   0        2.30        3.26      1.16 o
   8   0   0     1902.58     1764.83     15.24 o
   9   0   0       37.41       29.31      1.39 o
  10   0   0      191.44      183.58      3.72 o
  11   0   0        2.09        0.23      1.21 o
  12   0   0        0.29       -0.41      1.16 o
  13   0   0       28.89       37.27      1.22 o
  14   0   0      445.11      493.33      5.53 o
  15   0   0      880.48      918.12      8.28 o
  16   0   0      150.07      151.53      2.63 o
  17   0   0        0.12        1.17      1.46 o
  18   0   0       90.97       85.04      2.18 o
  19   0   0       21.33       22.98      2.70 o
  20   0   0      135.96      140.22      2.85 o
  21   0   0        1.45        0.19      3.22 o
  22   0   0       21.76       26.74      2.59 o
  23   0   0      181.20      186.38      3.14 o
  24   0   0       27.60       30.16      1.57 o
  25   0   0        7.22        8.05      1.14 o
  26   0   0        9.22       12.97      2.24 o
  27   0   0       21.33       23.90      1.15 o
  28   0   0        0.00       -0.83      1.35 o
   1   1   0       14.68       25.77      0.83 o
   2   1   0      608.98      547.84     19.88 o
   3   1   0     5612.29     5656.14    234.06 o
   4   1   0       30.81       28.18      0.89 o
   5   1   0      488.94      443.39     12.21 o
   6   1   0      166.25      158.15      3.48 o
   7   1   0       81.61       93.14      4.68 o
   8   1   0      210.48      197.11      2.70 o
   9   1   0      410.52      380.60      3.79 o
  10   1   0      304.77      284.58     10.36 o
  11   1   0      647.72      638.40      7.08 o
  12   1   0      224.89      234.72      6.13 o
  13   1   0      198.43      190.01      3.60 o
  14   1   0      193.94      186.63      3.19 o
  15   1   0       30.42       30.42      1.29 o
  16   1   0        6.06        4.65      1.59 o
  17   1   0      112.68      110.73      2.43 o
  18   1   0        0.00       -0.18      2.28 o
  19   1   0       18.18       14.71      1.43 o
  20   1   0       98.74      107.75      2.64 o
  21   1   0       81.68       82.37      2.27 o
  22   1   0       12.70       12.77      2.83 o
  23   1   0        2.66        2.42      1.70 o
  24   1   0        1.86        3.87      1.18 o
  25   1   0        0.04        2.20      2.16 o
  26   1   0        5.58        7.20      2.12 o
  27   1   0        9.18        7.60      1.16 o
   0   2   0        0.08       -0.48      1.82 o
   1   2   0      278.16      263.01      3.09 o
   2   2   0     1008.22     1036.20      5.83 o
   3   2   0      847.90      865.23     13.35 o
   4   2   0       66.25       69.92      2.91 o
   5   2   0      355.68      378.23      4.31 o
   6   2   0      131.93      127.86      3.87 o
   7   2   0        3.10        2.73      1.23 o
   8   2   0        6.67        3.81      1.26 o
   9   2   0       87.51       94.24      2.87 o
  10   2   0     1445.52     1495.92     14.52 o
  11   2   0       77.51       77.89      1.69 o
  12   2   0        0.01       -0.10      1.35 o
  13   2   0      559.24      544.69     13.77 o
  14   2   0      284.01      279.15      3.95 o
  15   2   0       55.29       58.05      3.71 o
  16   2   0        2.36        2.08      1.62 o
  17   2   0       18.78       16.00      1.53 o
  18   2   0        1.49        5.68      1.65 o
  19   2   0        7.27        9.52      1.52 o
  20   2   0        0.09       -1.61      2.86 o
  21   2   0       11.35       10.31      1.29 o
  22   2   0        4.02        5.44      1.63 o
  23   2   0        0.96       -0.11      2.23 o
  24   2   0       12.66       11.98      1.08 o
  25   2   0       23.68       27.58      2.18 o
  26   2   0       17.01       16.55      1.05 o
   1   3   0        6.19        7.00      1.71 o
   2   3   0       47.03       67.45      1.60 o
   3   3   0       39.07       31.27      2.05 o
   4   3   0       84.96       88.75      1.81 o
   5   3   0      543.40      573.76     18.42 o
   6   3   0      576.14      567.58     13.20 o
   7   3   0      199.75      204.32      5.89 o
   8   3   0      290.56      264.17     12.34 o
   9   3   0        2.09        5.56      1.49 o
  10   3   0        6.19        4.89      1.71 o
  11   3   0       33.40       31.15      1.57 o
  12   3   0       18.94       15.44      5.20 o
  13   3   0       15.72       16.80      1.40 o
  14   3   0        8.96        5.75      1.68 o
  15   3   0      127.87      125.13      7.90 o
  16   3   0       60.41       48.47      1.92 o
  17   3   0        6.99        5.58      1.83 o
  18   3   0        0.99        1.22      1.63 o
  19   3   0        4.48        4.26      1.66 o
  20   3   0       71.15       68.04      1.98 o
  21   3   0       32.00       26.43      1.56 o
  22   3   0        4.91        6.30      1.07 o
  23   3   0        5.83        7.89      1.52 o
  24   3   0        0.18        0.44      0.92 o
   0   4   0      109.30      112.98      3.64 o
   1   4   0       36.03       38.98      1.85 o
   2   4   0       15.34       11.75      1.56 o
   3   4   0      127.95      123.41      3.13 o
   4   4   0       20.86       22.71      1.66 o
   5   4   0      167.95      149.68      8.02 o
   6   4   0        7.24        7.90      1.56 o
   7   4   0      351.31      334.49      4.71 o
   8   4   0      262.55      242.59      3.60 o
   9   4   0        6.40        5.35      2.05 o
  10   4   0        9.49       12.41      2.04 o
  11   4   0      170.83      185.42      3.20 o
  12   4   0      136.45      129.72      4.00 o
  13   4   0       55.56       56.33      2.07 o
  14   4   0        0.73       -1.76      1.76 o
  15   4   0        3.55        2.84      1.64 o
  16   4   0       35.91       36.99      1.57 o
  17   4   0        2.30        1.14      1.48 o
  18   4   0       29.24       30.53      1.47 o
  19   4   0        8.71        8.87      1.06 o
  20   4   0        1.08        1.56      1.11 o
  21   4   0        0.76        1.13      1.12 o
   1   5   0       26.57       27.18      1.73 o
   2   5   0       61.58       57.12      2.04 o
   3   5   0        0.30       -0.18      1.79 o
   4   5   0       63.70       62.23      2.12 o
   5   5   0        7.34        7.54      1.61 o
   6   5   0       12.98       15.96      2.91 o
   7   5   0        0.02        0.19      2.05 o
   8   5   0       32.34       26.35      2.57 o
   9   5   0       21.33       21.32      1.40 o
  10   5   0        7.87        8.34      1.14 o
  11   5   0       23.68       20.90      1.44 o
  12   5   0        2.80        3.75      2.19 o
  13   5   0       13.77       14.82      1.13 o
  14   5   0        0.72       -0.28      1.90 o
  15   5   0        4.67        5.14      0.96 o
  16   5   0       14.99       12.68      0.97 o
   0   6   0       22.89       18.24      1.75 o
   1   6   0       15.23       14.26      2.10 o
   2   6   0        9.39        9.71      1.02 o
   3   6   0        1.08        0.72      1.12 o
   4   6   0        5.42        2.41      1.19 o
   5   6   0        0.04        0.66      1.06 o
   6   6   0        9.45        5.48      1.13 o
   7   6   0        0.39        0.24      1.32 o
 -28   1   1        0.16        0.32      1.25 o
 -27   1   1        0.07        1.89      1.37 o
 -26   1   1       20.16       22.20      1.85 o
 -25   1   1        8.67       12.40      1.76 o
 -24   1   1       54.29       51.78      2.50 o
 -23   1   1       33.39       35.85      2.23 o
 -22   1   1       89.01       85.31      3.31 o
 -21   1   1        0.72       -0.71      2.23 o
 -20   1   1       16.07       18.20      1.98 o
 -19   1   1        0.50        1.90      2.23 o
 -18   1   1      187.05      179.22      4.29 o
 -17   1   1        0.37       -1.69      2.10 o
 -16   1   1        8.23        8.63      1.41 o
 -15   1   1      166.33      150.59      3.27 o
 -14   1   1      598.55      613.02      8.75 o
 -13   1   1      150.91      147.61      2.84 o
 -12   1   1       25.94       31.15      1.66 o
 -11   1   1      917.99      886.72      8.87 o
 -10   1   1      705.59      714.37      7.56 o
  -9   1   1      447.46      478.86      5.90 o
  -8   1   1      198.34      195.19      3.78 o
  -7   1   1      398.45      399.76      4.86 o
  -6   1   1      297.02      309.59      4.14 o
  -5   1   1      550.02      472.47      4.72 o
  -4   1   1      170.57      178.86      3.05 o
  -3   1   1     7216.92     7533.00     71.55 o
  -2   1   1      666.10      599.89      4.62 o
  -1   1   1     2636.08     2809.38      9.41 o
   0   1   1     2919.44     3147.98      9.97 o
   1   1   1    15759.52    17063.87    107.06 o
   2   1   1       66.81       66.38      1.46 o
   3   1   1      782.58      812.38      5.73 o
   4   1   1      119.52       95.51      1.95 o
   5   1   1      888.20      895.67      6.68 o
   6   1   1      421.17      370.42      4.69 o
   7   1   1     1068.99     1073.12      8.19 o
   8   1   1     2230.24     2196.39     12.33 o
   9   1   1      136.17      137.89      2.73 o
  10   1   1      149.00      157.90      3.23 o
  11   1   1      291.54      310.83      5.72 o
  12   1   1        0.01        1.05      1.84 o
  13   1   1       77.23       83.21      2.43 o
  14   1   1      201.27      213.98      4.23 o
  15   1   1      252.57      257.52      4.89 o
  16   1   1        0.00       -0.92      2.20 o
  17   1   1        7.06        4.94      2.39 o
  18   1   1       16.01       19.93      2.04 o
  19   1   1       11.05        9.63      1.93 o
  20   1   1       27.05       24.46      2.31 o
  21   1   1        0.88       -2.58      2.58 o
  22   1   1       26.54       22.88      2.21 o
  23   1   1       16.65       19.31      1.90 o
  24   1   1       34.85       34.85      2.23 o
  25   1   1       10.08       10.54      1.58 o
  26   1   1        1.90        3.41      1.19 o
  27   1   1        0.44        0.44      1.26 o
 -27   2   1        0.02       -1.20      1.20 o
 -26   2   1        0.00        1.70      1.38 o
 -25   2   1        3.25       -0.29      1.73 o
 -24   2   1       17.99       16.61      1.73 o
 -23   2   1        9.52       11.09      1.70 o
 -22   2   1       21.28       19.21      2.08 o
 -21   2   1       95.92       94.12      3.30 o
 -20   2   1        2.28        1.05      2.26 o
 -19   2   1       33.04       35.85      2.36 o
 -18   2   1        4.24        2.11      2.40 o
 -17   2   1       12.26        6.65      2.59 o
 -16   2   1       95.14       92.24      3.19 o
 -15   2   1        1.20        2.76      2.22 o
 -14   2   1       76.82       80.75      2.60 o
 -13   2   1      104.55       97.94      2.73 o
 -12   2   1      286.30      282.65      5.59 o
 -11   2   1       31.69       36.94      1.73 o
 -10   2   1       10.12        8.02      1.34 o
  -9   2   1        3.09        1.52      1.75 o
  -8   2   1      118.55      110.64      2.41 o
  -7   2   1        0.41        3.50      1.73 o
  -6   2   1      525.32      508.44      6.50 o
  -5   2   1        9.35       20.45      1.38 o
  -4   2   1        0.38        0.20      1.67 o
  -3   2   1      835.08      949.39      8.03 o
  -2   2   1      363.98      367.86      5.12 o
  -1   2   1     1082.73     1218.13      8.92 o
   0   2   1       34.64       42.39      1.60 o
   1   2   1       11.39       11.65      1.34 o
   2   2   1     1404.69     1532.46     10.16 o
   3   2   1     1528.82     1651.97     10.76 o
   4   2   1        8.08        7.86      1.26 o
   5   2   1      192.72      195.66      3.79 o
   6   2   1       87.04       83.82      2.12 o
   7   2   1       12.39        8.81      1.30 o
   8   2   1      523.02      555.16      7.53 o
   9   2   1       44.23       53.32      2.00 o
  10   2   1       48.75       52.16      1.96 o
  11   2   1       71.14       71.84      2.35 o
  12   2   1        1.04        1.32      1.95 o
  13   2   1       15.22       13.77      1.65 o
  14   2   1        4.70        3.97      2.34 o
  15   2   1       58.33       61.71      2.77 o
  16   2   1        8.61        7.83      2.69 o
  17   2   1       34.76       34.78      2.48 o
  18   2   1      101.06       92.23      3.43 o
  19   2   1        8.90       13.47      1.89 o
  20   2   1       43.47       41.68      2.50 o
  21   2   1        0.74        4.19      2.03 o
  22   2   1       11.94        6.52      2.30 o
  23   2   1        0.45       -1.31      1.83 o
  24   2   1        0.32       -1.65      1.65 o
  25   2   1        8.82        8.87      1.23 o
  26   2   1        1.74        0.31      1.25 o
 -25   3   1        1.00       -0.69      1.20 o
 -24   3   1        0.06        1.78      1.45 o
 -23   3   1        1.08        2.12      1.75 o
 -22   3   1        0.76        2.24      1.74 o
 -21   3   1        0.95       -0.65      2.07 o
 -20   3   1       15.13       15.55      1.94 o
 -19   3   1        0.39        2.54      2.01 o
 -18   3   1        6.69        6.07      2.89 o
 -17   3   1       10.11       11.51      1.92 o
 -16   3   1      103.06      113.35      3.64 o
 -15   3   1        6.72        4.74      2.42 o
 -14   3   1       32.14       24.46      2.22 o
 -13   3   1       25.02       22.70      2.28 o
 -12   3   1      318.70      304.62      6.10 o
 -11   3   1       81.33       80.35      3.09 o
 -10   3   1       10.00        6.58      2.42 o
  -9   3   1      157.43      151.96      3.41 o
  -8   3   1       13.59       10.98      1.55 o
  -7   3   1        5.29       -0.63      2.18 o
  -6   3   1        0.26       -0.73      1.98 o
  -5   3   1        0.45       -1.29      2.08 o
  -4   3   1       74.54       95.53      2.54 o
  -3   3   1      409.80      441.51      7.40 o
  -2   3   1        0.27        2.62      2.19 o
  -1   3   1      245.56      253.10      5.13 o
   0   3   1       11.24       15.46      1.69 o
   1   3   1      101.17       86.68      2.52 o
   2   3   1        0.08       -1.31      2.42 o
   3   3   1      413.58      426.96      7.30 o
   4   3   1      336.85      373.91      7.05 o
   5   3   1        9.36        5.86      2.67 o
   6   3   1       66.69       58.38      2.29 o
   7   3   1      170.15      157.40      3.35 o
   8   3   1       91.87       90.76      2.80 o
   9   3   1       23.01       22.97      2.11 o
  10   3   1        2.82        3.92      2.19 o
  11   3   1       25.52       23.64      2.10 o
  12   3   1        0.39        3.44      2.29 o
  13   3   1       15.91       19.38      2.23 o
  14   3   1       18.80       19.78      2.11 o
  15   3   1        3.09        3.13      2.41 o
  16   3   1       74.87       79.68      3.21 o
  17   3   1       30.44       26.70      2.31 o
  18   3   1        8.72        9.90      1.62 o
  19   3   1        0.13        4.48      2.19 o
  20   3   1        6.90        8.64      1.49 o
  21   3   1       10.62        8.51      1.57 o
  22   3   1        0.10        1.01      1.57 o
  23   3   1        0.61        1.50      1.34 o
  24   3   1        0.94        1.34      1.20 o
 -21   4   1        8.52        5.08      1.35 o
 -20   4   1        6.94        5.56      1.33 o
 -19   4   1       15.27       14.02      1.57 o
 -18   4   1        1.45       -0.94      1.98 o
 -17   4   1       33.70       33.83      2.18 o
 -16   4   1       16.70       11.48      1.72 o
 -15   4   1       26.39       24.76      2.09 o
 -14   4   1       81.55       80.15      3.21 o
 -13   4   1        6.67        5.44      2.64 o
 -12   4   1        2.95        2.09      2.48 o
 -11   4   1       15.16       15.50      2.18 o
 -10   4   1        0.63       -0.71      2.75 o
  -9   4   1        1.04       -0.35      2.61 o
  -8   4   1        8.20        5.25      3.00 o
  -7   4   1      162.62      173.11      4.36 o
  -6   4   1      152.84      143.92      4.05 o
  -5   4   1        4.58        9.20      1.96 o
  -4   4   1       28.32       29.15      2.59 o
  -3   4   1        7.15        5.96      2.08 o
  -2   4   1       25.65       21.14      2.34 o
  -1   4   1       22.14       21.24      2.33 o
   0   4   1       18.93       15.99      2.47 o
   1   4   1        4.33        3.13      3.15 o
   2   4   1        1.83       -2.32      3.08 o
   3   4   1       51.47       51.60      3.02 o
   4   4   1       13.69       13.00      2.44 o
   5   4   1        4.38        7.69      3.09 o
   6   4   1      130.04      146.68      4.16 o
   7   4   1      220.74      233.95      5.06 o
   8   4   1        3.32        6.70      2.57 o
   9   4   1       20.07       23.25      2.48 o
  10   4   1       11.48        8.46      3.11 o
  11   4   1       20.54       27.52      2.25 o
  12   4   1        0.53        3.06      2.36 o
  13   4   1        8.98        8.86      2.95 o
  14   4   1        0.01       -2.41      2.41 o
  15   4   1        0.90        1.16      2.31 o
  16   4   1       44.57       46.67      2.32 o
  17   4   1       17.71       15.29      1.94 o
  18   4   1        1.75        3.57      1.88 o
  19   4   1        7.04        7.76      1.42 o
  20   4   1        0.44        1.87      1.41 o
  21   4   1       11.46        9.06      1.22 o
 -17   5   1        2.94        1.91      1.29 o
 -16   5   1       10.24        9.28      1.42 o
 -15   5   1        0.04       -0.92      1.52 o
 -14   5   1        6.24        5.60      1.90 o
 -13   5   1        6.84        4.42      1.83 o
 -12   5   1        0.14        0.33      2.05 o
 -11   5   1        0.90        2.90      1.99 o
 -10   5   1        0.52        0.26      2.18 o
  -9   5   1        2.11        0.96      2.30 o
  -8   5   1        2.67        6.15      2.25 o
  -7   5   1       36.18       30.16      2.32 o
  -6   5   1      120.08      121.53      3.64 o
  -5   5   1        0.69       -2.74      2.74 o
  -4   5   1       13.31       15.12      1.97 o
  -3   5   1       54.74       50.46      2.88 o
  -2   5   1      136.17      126.31      3.90 o
  -1   5   1       82.94       81.19      3.36 o
   0   5   1       14.60       11.34      2.17 o
   1   5   1        1.11        3.53      2.82 o
   2   5   1        1.99       -0.32      3.11 o
   3   5   1       14.57       14.10      2.35 o
   4   5   1       38.31       35.50      2.86 o
   5   5   1        2.75       -0.46      2.99 o
   6   5   1      103.56       96.36      3.46 o
   7   5   1      116.68      105.63      3.49 o
   8   5   1        1.10       -0.82      2.54 o
   9   5   1        0.34       -2.39      2.39 o
  10   5   1       19.24       20.27      2.21 o
  11   5   1       14.16       13.02      1.86 o
  12   5   1        0.46        0.40      1.85 o
  13   5   1        6.98        5.40      1.48 o
  14   5   1       21.07       18.61      1.56 o
  15   5   1       13.57       13.05      1.46 o
  16   5   1       15.15       17.03      1.25 o
  -7   6   1        4.30        3.46      1.10 o
  -6   6   1        5.90        7.44      1.26 o
  -5   6   1        1.99        1.96      1.44 o
  -4   6   1        5.71        3.02      1.73 o
  -3   6   1        3.64        3.81      1.64 o
  -2   6   1        3.05        2.91      1.81 o
  -1   6   1        3.23        4.18      1.68 o
   0   6   1        0.74        0.34      1.68 o
   1   6   1        0.25        3.25      1.52 o
   2   6   1        0.06        0.53      1.62 o
   3   6   1       10.07        8.64      1.44 o
   4   6   1       24.87       21.80      1.69 o
   5   6   1        4.88        0.66      1.66 o
   6   6   1        2.17        1.53      1.55 o
 -28   0   2        2.60        5.73      1.16 o
 -27   0   2        1.33        2.35      1.63 o
 -26   0   2        6.23        7.24      1.47 o
 -25   0   2       28.47       30.23      2.05 o
 -24   0   2        0.30        4.53      1.57 o
 -23   0   2       56.24       52.73      2.78 o
 -22   0   2        4.63        5.30      2.45 o
 -21   0   2      950.50      937.99     13.60 o
 -20   0   2        0.09        5.26      2.27 o
 -19   0   2        2.07        6.21      2.18 o
 -18   0   2      129.62      130.71      3.62 o
 -17   0   2      148.68      140.73      3.52 o
 -16   0   2       31.29       42.16      1.96 o
 -15   0   2      752.79      719.19      9.63 o
 -14   0   2       21.39       22.40      1.52 o
 -13   0   2      154.52      166.65      3.26 o
 -12   0   2      270.18      255.56      5.05 o
 -11   0   2     1048.25      958.58      8.77 o
 -10   0   2      991.65     1043.46      8.58 o
  -9   0   2      308.26      319.76      4.66 o
  -8   0   2     2416.31     2200.37     10.95 o
  -7   0   2     6856.29     6378.93     17.58 o
  -6   0   2     3976.44     3767.79     12.56 o
  -5   0   2     4205.19     4078.42     12.22 o
  -4   0   2        7.39        5.61      1.06 o
  -3   0   2     7844.32     7785.29     65.53 o
  -2   0   2       97.71       79.60      1.63 o
  -1   0   2       80.12       74.22      1.48 o
   0   0   2     4882.97     4399.17     46.73 o
   1   0   2     4555.08     4350.83     48.22 o
   2   0   2    17885.58    18308.76    109.96 o
   3   0   2       25.32       19.34      1.19 o
   4   0   2    10103.28    10021.61     89.89 o
   5   0   2     6117.83     5754.90     16.56 o
   6   0   2     1253.91     1174.30      7.97 o
   7   0   2       44.96       45.98      1.52 o
   8   0   2       26.87       31.01      1.37 o
   9   0   2        4.71        5.74      1.18 o
  10   0   2      712.11      664.80      7.71 o
  11   0   2      322.20      325.11      5.86 o
  12   0   2       67.30       60.66      2.03 o
  13   0   2      142.72      113.08      2.73 o
  14   0   2      136.06      136.58      3.12 o
  15   0   2        0.36        1.01      1.87 o
  16   0   2       55.88       65.51      2.73 o
  17   0   2      160.96      155.71      4.02 o
  18   0   2       25.22       26.19      2.33 o
  19   0   2       13.27       15.26      1.89 o
  20   0   2        8.09       -2.84      3.05 o
  21   0   2        4.11        4.60      2.38 o
  22   0   2       23.38       23.44      2.16 o
  23   0   2      175.08      179.45      4.08 o
  24   0   2       23.54       25.31      2.02 o
  25   0   2        0.00        0.39      1.64 o
  26   0   2        1.03       -0.29      1.62 o
 -28   1   2        4.88        5.70      1.17 o
 -27   1   2        6.21        6.52      1.35 o
 -26   1   2        6.00        2.69      1.94 o
 -25   1   2        6.46        7.18      1.52 o
 -24   1   2        3.52        1.78      2.52 o
 -23   1   2       16.47       22.13      1.99 o
 -22   1   2        5.60        5.89      1.74 o
 -21   1   2       16.52       16.28      2.06 o
 -20   1   2       46.35       42.61      2.66 o
 -19   1   2      112.63      129.65      3.76 o
 -18   1   2      335.15      336.90      6.99 o
 -17   1   2        0.06        1.98      1.84 o
 -16   1   2        0.05       -2.08      2.08 o
 -15   1   2       84.12       91.49      2.58 o
 -14   1   2        7.27        7.86      1.37 o
 -13   1   2      291.81      299.43      5.92 o
 -12   1   2      154.28      165.93      3.26 o
 -11   1   2       59.61       68.84      1.91 o
 -10   1   2      182.35      200.22      3.79 o
  -9   1   2     1390.28     1332.98      9.78 o
  -8   1   2      330.10      321.49      4.72 o
  -7   1   2      509.92      459.68      5.34 o
  -6   1   2      225.30      193.46      3.53 o
  -5   1   2     3084.40     3063.73     12.11 o
  -4   1   2     6173.58     6412.75     16.90 o
  -3   1   2      297.41      281.81      3.72 o
  -2   1   2     6334.34     6342.61     69.24 o
  -1   1   2     1909.81     1927.05      8.69 o
   0   1   2      175.51      174.82      3.04 o
   1   1   2     5455.98     5479.48     15.06 o
   2   1   2      332.53      288.97      3.88 o
   3   1   2      137.91      121.31      2.34 o
   4   1   2       43.14       44.49      1.45 o
   5   1   2      508.96      497.84      5.48 o
   6   1   2      377.29      397.76      5.20 o
   7   1   2      197.29      208.82      4.14 o
   8   1   2      270.40      273.00      4.87 o
   9   1   2     1030.39     1022.38      9.53 o
  10   1   2     1171.03     1194.45     10.83 o
  11   1   2      406.32      396.26      6.80 o
  12   1   2        8.94       11.07      1.36 o
  13   1   2       44.01       55.91      2.09 o
  14   1   2       20.56       20.73      1.87 o
  15   1   2       91.62       98.62      3.20 o
  16   1   2       38.90       37.16      2.28 o
  17   1   2       60.84       65.89      2.85 o
  18   1   2        2.20        1.59      2.47 o
  19   1   2       50.79       48.80      2.61 o
  20   1   2       61.08       67.14      2.99 o
  21   1   2       85.54       84.67      3.25 o
  22   1   2       10.80        9.61      1.70 o
  23   1   2        0.39        2.89      1.90 o
  24   1   2       11.85       11.83      1.54 o
  25   1   2       14.39       13.89      1.54 o
  26   1   2        0.05        0.31      1.37 o
 -27   2   2        0.03       -1.32      1.32 o
 -26   2   2        0.11        0.71      1.47 o
 -25   2   2        6.61        6.67      1.43 o
 -24   2   2        0.52        1.84      1.63 o
 -23   2   2       10.77        7.06      2.43 o
 -22   2   2       30.13       25.18      2.24 o
 -21   2   2       11.03        7.41      2.84 o
 -20   2   2        3.77        4.03      2.50 o
 -19   2   2       25.58       33.55      2.36 o
 -18   2   2       32.90       32.80      2.28 o
 -17   2   2       29.07       30.33      2.26 o
 -16   2   2        8.82       10.37      1.72 o
 -15   2   2       41.73       39.55      2.26 o
 -14   2   2        1.48        3.00      2.05 o
 -13   2   2      137.58      130.41      3.05 o
 -12   2   2        2.35        0.74      1.80 o
 -11   2   2      839.96      873.79     10.16 o
 -10   2   2       23.56       27.29      1.60 o
  -9   2   2       55.52       60.81      2.00 o
  -8   2   2     1878.88     1963.35     13.54 o
  -7   2   2      361.63      383.79      5.95 o
  -6   2   2      355.47      388.58      5.80 o
  -5   2   2        2.00        3.03      1.17 o
  -4   2   2       17.63       18.82      1.34 o
  -3   2   2      145.54      142.80      2.88 o
  -2   2   2       43.83       41.56      1.57 o
  -1   2   2      328.21      338.64      5.11 o
   0   2   2      184.22      205.70      4.08 o
   1   2   2        0.31        0.28      1.71 o
   2   2   2      127.58      135.73      2.67 o
   3   2   2        3.37        4.63      1.71 o
   4   2   2      246.27      291.74      5.15 o
   5   2   2     1096.89     1138.55     10.02 o
   6   2   2       96.94       81.14      2.19 o
   7   2   2      273.67      300.31      5.64 o
   8   2   2      124.74      119.11      2.64 o
   9   2   2       12.22       13.71      1.45 o
  10   2   2      277.96      291.22      5.57 o
  11   2   2       37.65       33.45      1.94 o
  12   2   2       21.49       22.07      1.71 o
  13   2   2       52.00       51.47      2.46 o
  14   2   2       85.11       86.31      3.14 o
  15   2   2        0.01        2.35      2.07 o
  16   2   2       43.33       39.54      2.56 o
  17   2   2       18.06       24.89      2.17 o
  18   2   2        2.80        4.18      2.22 o
  19   2   2        6.20        0.67      2.59 o
  20   2   2        8.32       11.77      1.71 o
  21   2   2        5.25        5.39      1.50 o
  22   2   2        0.45       -1.60      2.02 o
  23   2   2        2.18        1.85      1.76 o
  24   2   2        6.38        8.66      1.23 o
  25   2   2        9.76        6.29      1.29 o
 -25   3   2        3.84        5.30      1.09 o
 -24   3   2       21.04       19.86      1.53 o
 -23   3   2        5.71        1.15      1.84 o
 -22   3   2        2.48        1.50      1.90 o
 -21   3   2        4.36        4.78      2.08 o
 -20   3   2       36.88       34.23      2.29 o
 -19   3   2        1.78        1.28      2.13 o
 -18   3   2       10.46        8.47      1.78 o
 -17   3   2       18.28       18.96      2.14 o
 -16   3   2      298.84      310.25      6.07 o
 -15   3   2      570.25      556.90     10.39 o
 -14   3   2       14.87       12.83      2.18 o
 -13   3   2        2.88        1.00      2.49 o
 -12   3   2       15.03       12.32      1.96 o
 -11   3   2        0.01       -0.62      2.34 o
 -10   3   2       12.81       10.41      1.77 o
  -9   3   2        7.66        8.72      1.47 o
  -8   3   2       12.48        9.96      1.67 o
  -7   3   2       34.14       36.53      1.92 o
  -6   3   2      170.79      174.05      3.60 o
  -5   3   2      271.29      292.33      5.64 o
  -4   3   2        3.53        4.36      2.11 o
  -3   3   2        0.06       -0.58      1.99 o
  -2   3   2       75.10       72.96      2.36 o
  -1   3   2      366.08      413.35      7.29 o
   0   3   2      485.67      563.61      8.38 o
   1   3   2       36.76       42.49      2.08 o
   2   3   2       90.43       95.79      2.73 o
   3   3   2       96.80      111.21      2.84 o
   4   3   2        9.40       10.23      1.71 o
   5   3   2        5.63        3.36      2.31 o
   6   3   2       38.26       42.66      2.19 o
   7   3   2      198.08      215.35      4.25 o
   8   3   2      370.93      387.37      7.22 o
   9   3   2        8.82        6.68      1.74 o
  10   3   2       64.68       70.94      2.93 o
  11   3   2       44.82       42.04      2.49 o
  12   3   2      150.42      168.02      4.27 o
  13   3   2        0.40        4.38      1.58 o
  14   3   2       17.94       25.62      2.18 o
  15   3   2        0.08       -2.66      2.66 o
  16   3   2        7.87       13.96      1.90 o
  17   3   2      101.56      104.73      3.54 o
  18   3   2       45.97       48.58      2.52 o
  19   3   2        0.27       -2.04      2.04 o
  20   3   2        3.13        0.94      1.91 o
  21   3   2        0.13       -0.88      1.68 o
  22   3   2       12.38       11.59      1.40 o
  23   3   2       17.53       13.27      1.36 o
 -22   4   2        0.01        0.05      1.23 o
 -21   4   2        0.31        1.38      1.33 o
 -20   4   2        3.42        3.46      1.60 o
 -19   4   2        8.96        7.84      1.52 o
 -18   4   2       24.85       32.64      2.08 o
 -17   4   2       24.77       27.77      2.15 o
 -16   4   2        0.19        0.29      2.23 o
 -15   4   2        5.49        1.24      2.51 o
 -14   4   2       42.47       42.50      2.62 o
 -13   4   2        2.01       -1.02      2.79 o
 -12   4   2        4.59        1.39      2.80 o
 -11   4   2        1.55       -0.35      2.57 o
 -10   4   2       62.43       61.44      3.04 o
  -9   4   2       14.74        9.71      2.13 o
  -8   4   2       71.08       63.96      3.01 o
  -7   4   2      214.86      197.13      4.58 o
  -6   4   2        0.09        1.55      2.65 o
  -5   4   2      174.77      169.43      4.31 o
  -4   4   2       77.56       78.34      3.17 o
  -3   4   2      449.65      409.31      7.93 o
  -2   4   2       34.21       28.45      2.49 o
  -1   4   2       36.58       35.00      2.68 o
   0   4   2       20.68       26.76      2.57 o
   1   4   2        0.01        5.54      2.80 o
   2   4   2        1.22        2.03      2.99 o
   3   4   2       46.55       51.65      3.05 o
   4   4   2      176.35      186.47      4.48 o
   5   4   2      403.60      422.49      8.32 o
   6   4   2      146.40      145.82      4.20 o
   7   4   2       21.42       18.17      2.38 o
   8   4   2        3.22        0.00      3.03 o
   9   4   2       59.57       55.32      3.15 o
  10   4   2       55.33       60.42      3.00 o
  11   4   2       46.31       50.33      2.76 o
  12   4   2      134.02      131.50      3.86 o
  13   4   2       28.69       31.08      2.41 o
  14   4   2       15.08       17.72      1.89 o
  15   4   2        8.34        6.31      1.73 o
  16   4   2       22.97       27.38      1.92 o
  17   4   2        0.62        1.68      1.70 o
  18   4   2       11.76       16.47      1.53 o
  19   4   2        0.59        2.55      1.49 o
  20   4   2        1.77        1.66      1.33 o
 -17   5   2        1.42        3.41      1.01 o
 -16   5   2        8.59        8.91      1.34 o
 -15   5   2        4.30        5.93      1.25 o
 -14   5   2        2.10        3.03      1.70 o
 -13   5   2        0.22        0.90      1.91 o
 -12   5   2       11.05        8.14      1.64 o
 -11   5   2       36.32       30.98      2.29 o
 -10   5   2       18.33       17.13      1.87 o
  -9   5   2       11.53       12.07      1.79 o
  -8   5   2       12.82       12.75      1.74 o
  -7   5   2       20.94       21.22      2.06 o
  -6   5   2       50.17       40.10      2.44 o
  -5   5   2        0.87        1.22      2.44 o
  -4   5   2       12.02       11.96      2.18 o
  -3   5   2       15.16       13.58      2.22 o
  -2   5   2      109.96      106.50      3.55 o
  -1   5   2       11.99       12.19      2.24 o
   0   5   2       45.18       44.80      2.76 o
   1   5   2       41.46       36.69      2.64 o
   2   5   2        3.90        6.53      2.77 o
   3   5   2        7.42        2.76      2.86 o
   4   5   2       59.10       55.38      2.93 o
   5   5   2        8.40        8.34      2.07 o
   6   5   2        9.67        8.06      2.72 o
   7   5   2        0.67       -1.49      2.51 o
   8   5   2       33.52       36.22      2.22 o
   9   5   2       20.93       14.27      2.01 o
  10   5   2        2.37        2.68      2.17 o
  11   5   2        1.75       -0.30      2.06 o
  12   5   2       20.61       22.75      1.73 o
  13   5   2       33.26       28.84      1.78 o
  14   5   2        0.10       -1.44      1.44 o
  15   5   2        9.86       11.12      1.29 o
  -6   6   2        0.19       -0.46      1.35 o
  -5   6   2        1.38        1.28      1.54 o
  -4   6   2       21.48       16.61      1.52 o
  -3   6   2        7.53        7.54      1.39 o
  -2   6   2        0.97        1.63      1.62 o
  -1   6   2        0.31        4.03      1.55 o
   0   6   2        0.75        3.44      1.64 o
   1   6   2        1.28        3.43      1.58 o
   2   6   2        0.01       -0.24      1.69 o
   3   6   2        0.02        1.57      1.48 o
   4   6   2        0.00       -2.63      2.63 o
   5   6   2        2.55        1.49      1.93 o
 -28   1   3        0.06       -0.95      1.33 o
 -27   1   3        0.26       -1.66      1.66 o
 -26   1   3        2.95        0.99      2.03 o
 -25   1   3        0.19        2.77      1.81 o
 -24   1   3        3.19        4.52      2.15 o
 -23   1   3        4.91        3.31      2.41 o
 -22   1   3       75.72       71.89      3.16 o
 -21   1   3      132.13      135.83      3.94 o
 -20   1   3      501.29      486.98      8.94 o
 -19   1   3       52.00       55.02      2.70 o
 -18   1   3       29.00       28.46      2.18 o
 -17   1   3       16.33       16.38      1.78 o
 -16   1   3       32.51       31.62      1.90 o
 -15   1   3        0.89        0.27      1.89 o
 -14   1   3        0.01        0.49      1.77 o
 -13   1   3      286.12      292.03      5.37 o
 -12   1   3      119.44      131.40      2.67 o
 -11   1   3       50.21       66.03      1.93 o
 -10   1   3     1544.16     1605.58     11.80 o
  -9   1   3      294.65      285.69      4.92 o
  -8   1   3       66.94       66.87      1.77 o
  -7   1   3     1196.15     1184.43      8.84 o
  -6   1   3      621.80      648.57      6.36 o
  -5   1   3      175.81      172.19      3.42 o
  -4   1   3        1.11        1.18      1.61 o
  -3   1   3      788.25      749.16      6.31 o
  -2   1   3      268.99      225.29      3.73 o
  -1   1   3       24.28       20.61      1.25 o
   0   1   3     1172.47     1093.92      7.56 o
   1   1   3      147.22      119.93      2.42 o
   2   1   3       41.30       40.97      1.43 o
   3   1   3     2176.61     2076.74     11.16 o
   4   1   3     1612.73     1569.76     10.08 o
   5   1   3        4.72        9.78      1.22 o
   6   1   3      428.11      409.65      5.79 o
   7   1   3      119.60       99.55      2.13 o
   8   1   3      240.71      244.71      4.45 o
   9   1   3      166.93      161.48      3.14 o
  10   1   3       39.15       42.79      1.79 o
  11   1   3      110.62      107.23      2.71 o
  12   1   3       98.62       93.45      2.64 o
  13   1   3      253.72      262.66      5.29 o
  14   1   3       18.12       18.58      1.98 o
  15   1   3        0.12        0.16      2.04 o
  16   1   3       40.11       33.02      2.24 o
  17   1   3       17.12       18.22      1.98 o
  18   1   3       15.19       15.40      1.91 o
  19   1   3       33.58       36.78      2.47 o
  20   1   3       68.88       67.04      2.98 o
  21   1   3        5.97        2.57      2.28 o
  22   1   3        3.90        5.73      2.04 o
  23   1   3        0.17       -0.79      1.80 o
  24   1   3        6.04        6.84      1.27 o
  25   1   3        0.60       -1.39      1.39 o
 -27   2   3       11.73       10.41      1.34 o
 -26   2   3        1.24       -1.28      1.51 o
 -25   2   3        0.04        1.72      1.70 o
 -24   2   3        3.23        3.04      1.84 o
 -23   2   3        2.28        0.70      2.02 o
 -22   2   3        4.82        5.28      2.48 o
 -21   2   3        6.95       10.32      1.76 o
 -20   2   3        1.52       -1.04      2.51 o
 -19   2   3        0.03       -2.27      2.27 o
 -18   2   3      106.86      104.12      3.51 o
 -17   2   3      247.97      237.10      4.86 o
 -16   2   3      141.39      147.19      3.91 o
 -15   2   3       46.04       38.10      2.31 o
 -14   2   3       82.62       88.53      2.86 o
 -13   2   3        1.22       -0.41      1.80 o
 -12   2   3       15.51       15.40      1.61 o
 -11   2   3       89.41       89.44      2.48 o
 -10   2   3       13.15       15.31      1.42 o
  -9   2   3      589.06      589.91      8.05 o
  -8   2   3      639.89      659.99      8.20 o
  -7   2   3      270.19      264.26      5.16 o
  -6   2   3      517.20      531.34      6.98 o
  -5   2   3        2.62        0.66      1.77 o
  -4   2   3        0.00        0.56      1.64 o
  -3   2   3       43.31       42.89      1.69 o
  -2   2   3       70.83       66.92      1.90 o
  -1   2   3     2834.79     2912.37     15.18 o
   0   2   3      283.40      313.29      5.29 o
   1   2   3       55.72       59.27      1.84 o
   2   2   3      386.51      339.95      5.58 o
   3   2   3        0.37       -1.28      1.75 o
   4   2   3        7.21        9.23      1.34 o
   5   2   3      150.92      170.66      3.31 o
   6   2   3        3.58        3.84      1.82 o
   7   2   3      191.46      196.33      4.06 o
   8   2   3       18.75       16.03      1.50 o
   9   2   3        5.23        1.12      1.99 o
  10   2   3        5.14        5.08      2.18 o
  11   2   3      101.61      105.63      3.16 o
  12   2   3        0.32        4.42      1.97 o
  13   2   3       19.42       27.88      2.20 o
  14   2   3       50.33       48.04      2.66 o
  15   2   3        6.55        6.43      1.83 o
  16   2   3        9.61        9.50      1.95 o
  17   2   3        5.46        7.57      1.78 o
  18   2   3       54.73       45.77      2.65 o
  19   2   3       15.58       17.70      2.03 o
  20   2   3        0.66        1.85      1.85 o
  21   2   3        4.34        8.92      1.54 o
  22   2   3        2.49       -1.98      1.98 o
  23   2   3        0.56        1.08      1.62 o
  24   2   3        5.65        4.02      1.48 o
 -25   3   3        0.51       -0.38      1.25 o
 -24   3   3        0.07        0.23      1.41 o
 -23   3   3        3.15        2.20      1.62 o
 -22   3   3        0.98        0.69      1.77 o
 -21   3   3        0.22        3.95      2.07 o
 -20   3   3        2.37       -0.73      2.28 o
 -19   3   3       12.41       14.95      1.93 o
 -18   3   3       54.55       54.79      2.71 o
 -17   3   3        5.96        7.47      1.72 o
 -16   3   3       19.06       21.49      2.13 o
 -15   3   3       27.70       30.84      2.26 o
 -14   3   3      107.72      109.61      3.56 o
 -13   3   3       12.28       13.00      1.94 o
 -12   3   3      229.93      224.61      4.76 o
 -11   3   3      195.62      196.82      4.36 o
 -10   3   3       16.17       20.25      1.98 o
  -9   3   3       15.60       19.91      1.94 o
  -8   3   3       85.43       86.15      2.70 o
  -7   3   3        0.70        2.99      1.99 o
  -6   3   3       46.25       50.70      2.24 o
  -5   3   3       44.76       46.88      2.17 o
  -4   3   3        0.22        4.02      1.98 o
  -3   3   3       57.25       70.44      2.44 o
  -2   3   3        5.15        2.95      2.29 o
  -1   3   3        1.23        1.23      2.03 o
   0   3   3       13.99       17.32      1.76 o
   1   3   3      266.87      282.84      5.68 o
   2   3   3        1.49        1.15      2.04 o
   3   3   3      146.67      154.44      3.37 o
   4   3   3       59.84       75.17      2.60 o
   5   3   3       51.83       57.66      2.38 o
   6   3   3       46.10       44.75      2.53 o
   7   3   3       14.25       15.33      1.97 o
   8   3   3        7.90        6.83      1.78 o
   9   3   3        1.06        0.65      2.55 o
  10   3   3        0.97        2.69      2.39 o
  11   3   3      170.84      179.93      4.45 o
  12   3   3       58.28       55.84      2.77 o
  13   3   3        3.78        3.00      2.59 o
  14   3   3       19.56       12.67      2.11 o
  15   3   3        7.24        6.61      1.71 o
  16   3   3        3.31        0.00      2.33 o
  17   3   3        0.02        1.05      2.07 o
  18   3   3       13.28       16.63      1.83 o
  19   3   3        1.91        4.71      1.65 o
  20   3   3        8.36        4.96      1.90 o
  21   3   3       11.54       12.53      1.46 o
  22   3   3        2.28        2.34      1.36 o
 -22   4   3        0.12       -0.94      1.20 o
 -21   4   3        0.00        1.23      1.45 o
 -20   4   3        5.03        1.71      1.68 o
 -19   4   3        5.13        5.88      1.34 o
 -18   4   3       25.51       20.41      1.98 o
 -17   4   3       44.51       36.42      2.21 o
 -16   4   3        5.78       -2.51      2.51 o
 -15   4   3       51.59       65.14      2.72 o
 -14   4   3      123.87      111.72      3.55 o
 -13   4   3        2.27        1.18      2.41 o
 -12   4   3        2.95        3.63      2.66 o
 -11   4   3       22.76       23.27      2.42 o
 -10   4   3       22.41       21.69      2.44 o
  -9   4   3        0.07        0.35      2.47 o
  -8   4   3       26.59       25.33      2.32 o
  -7   4   3        3.03        1.76      2.72 o
  -6   4   3        0.00        3.50      2.24 o
  -5   4   3       73.94       84.75      3.37 o
  -4   4   3       49.27       59.25      2.99 o
  -3   4   3        0.06        4.49      2.68 o
  -2   4   3       14.77       16.70      2.35 o
  -1   4   3        0.01       -1.89      2.99 o
   0   4   3       22.33       27.50      2.66 o
   1   4   3       34.58       40.85      2.65 o
   2   4   3        0.24        1.91      2.79 o
   3   4   3        3.17        3.15      2.94 o
   4   4   3       20.52       18.50      2.42 o
   5   4   3       14.27       17.52      2.27 o
   6   4   3       27.06       20.68      2.52 o
   7   4   3        1.16       -1.06      2.64 o
   8   4   3       62.88       67.49      3.21 o
   9   4   3      122.55      124.36      3.79 o
  10   4   3       35.25       38.09      2.45 o
  11   4   3        4.49        0.16      2.76 o
  12   4   3        1.19       -0.31      2.53 o
  13   4   3       18.35       17.85      1.96 o
  14   4   3        1.14        1.72      2.11 o
  15   4   3        0.00        0.36      1.94 o
  16   4   3        1.17        3.75      1.63 o
  17   4   3        8.44        3.17      1.93 o
  18   4   3        1.78        2.34      1.53 o
  19   4   3        3.39        1.94      1.32 o
 -17   5   3        1.19        2.72      1.04 o
 -16   5   3       12.75       11.68      1.35 o
 -15   5   3        0.59        3.08      1.39 o
 -14   5   3        9.69       10.12      1.41 o
 -13   5   3        0.00       -1.96      1.96 o
 -12   5   3        0.73        3.18      1.72 o
 -11   5   3        1.18        3.21      1.70 o
 -10   5   3        5.80        7.64      1.60 o
  -9   5   3       25.61       22.07      2.07 o
  -8   5   3       11.61       12.10      1.91 o
  -7   5   3        2.30        4.83      1.67 o
  -6   5   3        0.01        4.32      2.23 o
  -5   5   3       32.34       31.91      2.33 o
  -4   5   3      160.51      156.49      4.00 o
  -3   5   3        0.23        0.45      2.41 o
  -2   5   3       81.79       82.94      3.29 o
  -1   5   3       25.07       30.76      2.31 o
   0   5   3        3.19        3.02      2.77 o
   1   5   3       11.00       11.59      2.13 o
   2   5   3       61.64       68.94      2.97 o
   3   5   3       92.73       94.85      3.23 o
   4   5   3       61.91       71.04      2.98 o
   5   5   3       13.72       14.70      2.00 o
   6   5   3        8.18        6.39      2.64 o
   7   5   3       22.01       22.00      2.07 o
   8   5   3        0.25        1.46      1.50 o
   9   5   3        1.82        4.11      1.40 o
  10   5   3       23.79       25.51      1.85 o
  11   5   3       40.82       40.38      2.04 o
  12   5   3        1.98        1.36      1.65 o
  13   5   3        0.98        1.00      1.36 o
  14   5   3        1.12        1.86      1.26 o
  -5   6   3        3.47        1.75      1.46 o
  -4   6   3        8.42        9.71      1.27 o
  -3   6   3        7.49        7.75      1.31 o
  -2   6   3       15.29       16.05      1.45 o
  -1   6   3       16.48       12.72      1.48 o
   0   6   3        1.29        2.52      1.38 o
   1   6   3        0.83        3.00      1.37 o
   2   6   3        0.01        0.19      1.34 o
 -28   0   4        3.63        3.51      1.50 o
 -27   0   4        0.32        0.19      1.59 o
 -26   0   4        6.06        4.40      2.07 o
 -25   0   4        2.68        0.14      2.24 o
 -24   0   4        5.01        3.77      1.65 o
 -23   0   4       18.66       22.14      2.08 o
 -22   0   4        4.22        8.23      1.83 o
 -21   0   4      259.89      273.52      5.42 o
 -20   0   4      396.59      376.23      7.78 o
 -19   0   4      534.82      533.16     10.15 o
 -18   0   4       82.18      105.97      3.40 o
 -17   0   4      208.48      201.20      4.23 o
 -16   0   4        0.56       -1.00      1.92 o
 -15   0   4        0.94        0.00      1.74 o
 -14   0   4       59.82       80.17      2.38 o
 -13   0   4       26.47       25.01      1.63 o
 -12   0   4      360.19      357.52      6.27 o
 -11   0   4      145.33      166.43      3.47 o
 -10   0   4     1769.04     1850.84     12.69 o
  -9   0   4     1264.94     1245.09      9.98 o
  -8   0   4     2250.39     2258.56     12.83 o
  -7   0   4       20.82       21.22      1.31 o
  -6   0   4       23.00       20.03      1.30 o
  -5   0   4       73.77       82.20      1.79 o
  -4   0   4     1333.10     1233.25      8.42 o
  -3   0   4     1934.51     1980.02     10.47 o
  -2   0   4      992.16      973.48      7.35 o
  -1   0   4      185.06      150.28      2.87 o
   0   0   4      609.01      581.84      5.87 o
   1   0   4      999.58      928.65      7.52 o
   2   0   4    12762.50    13441.95    128.10 o
   3   0   4     2887.49     2980.91     14.10 o
   4   0   4       14.72       11.68      1.19 o
   5   0   4      521.83      447.57      6.04 o
   6   0   4      263.80      282.89      5.11 o
   7   0   4      832.59      769.36      8.54 o
   8   0   4      298.96      298.62      5.78 o
   9   0   4      196.57      164.83      3.23 o
  10   0   4       94.59       90.54      2.50 o
  11   0   4        4.61        6.04      1.40 o
  12   0   4       11.42        7.63      1.51 o
  13   0   4       47.96       52.72      2.54 o
  14   0   4       17.29       14.38      1.85 o
  15   0   4       65.22       75.36      3.07 o
  16   0   4      237.71      245.52      5.03 o
  17   0   4      437.76      411.70      8.21 o
  18   0   4      142.98      144.72      4.24 o
  19   0   4       47.43       52.31      2.68 o
  20   0   4       36.13       33.45      2.23 o
  21   0   4        2.18        5.53      1.42 o
  22   0   4       11.20       13.28      1.67 o
  23   0   4        0.72       -1.59      1.75 o
  24   0   4        0.64        2.29      1.38 o
  25   0   4        2.85        2.56      1.24 o
 -28   1   4        0.05        1.29      1.30 o
 -27   1   4        2.95        4.25      1.66 o
 -26   1   4       10.66        6.40      1.58 o
 -25   1   4       10.68       15.68      1.72 o
 -24   1   4        1.35       -1.18      2.00 o
 -23   1   4       21.97       19.95      2.00 o
 -22   1   4       10.41        9.46      1.92 o
 -21   1   4        1.94        2.15      2.41 o
 -20   1   4       18.84       20.74      2.13 o
 -19   1   4      149.69      161.20      4.24 o
 -18   1   4       93.29       92.66      3.33 o
 -17   1   4       20.14       19.31      2.09 o
 -16   1   4      133.01      129.81      3.45 o
 -15   1   4       10.25       12.01      1.51 o
 -14   1   4        3.24        4.16      2.12 o
 -13   1   4        7.00        9.32      1.38 o
 -12   1   4      487.90      465.88      7.38 o
 -11   1   4     1294.20     1308.55     11.75 o
 -10   1   4     1569.53     1700.87     12.85 o
  -9   1   4       38.00       32.93      1.61 o
  -8   1   4      110.60      118.67      2.33 o
  -7   1   4      543.64      511.65      6.45 o
  -6   1   4       45.24       48.35      1.62 o
  -5   1   4       69.99       61.85      1.68 o
  -4   1   4      255.15      254.42      4.39 o
  -3   1   4      179.42      193.82      3.51 o
  -2   1   4      189.78      200.03      3.87 o
  -1   1   4      288.53      258.63      4.38 o
   0   1   4      574.14      557.95      6.25 o
   1   1   4      172.16      184.57      3.40 o
   2   1   4       96.51       90.65      2.00 o
   3   1   4     1524.13     1632.83     11.22 o
   4   1   4      130.45      148.52      2.89 o
   5   1   4      274.50      295.85      5.35 o
   6   1   4        7.37        2.48      1.85 o
   7   1   4      310.87      314.66      5.84 o
   8   1   4        3.43        1.41      1.88 o
   9   1   4        0.09        0.24      1.69 o
  10   1   4       35.87       30.94      1.94 o
  11   1   4       32.57       36.70      1.95 o
  12   1   4      132.13      132.18      3.56 o
  13   1   4       57.29       64.24      2.72 o
  14   1   4        0.07       -0.51      2.28 o
  15   1   4        5.35        0.70      2.27 o
  16   1   4        7.09       10.08      1.93 o
  17   1   4       28.02       30.79      2.41 o
  18   1   4        2.00       -1.05      2.35 o
  19   1   4       25.14       24.27      2.23 o
  20   1   4       16.12       17.71      1.99 o
  21   1   4        0.08        0.93      1.73 o
  22   1   4        5.54        3.83      1.94 o
  23   1   4        0.67        3.14      1.18 o
  24   1   4        1.03       -0.73      1.48 o
 -27   2   4        0.96        0.60      1.32 o
 -26   2   4        0.46        1.70      1.45 o
 -25   2   4        0.55        1.87      1.60 o
 -24   2   4        1.87       -0.71      1.83 o
 -23   2   4        2.94        6.28      2.21 o
 -22   2   4       27.21       29.25      2.23 o
 -21   2   4        0.30       -0.66      2.25 o
 -20   2   4       10.04        6.36      2.46 o
 -19   2   4       66.86       66.79      3.02 o
 -18   2   4       92.66      106.06      3.42 o
 -17   2   4        4.71        5.33      2.20 o
 -16   2   4       43.93       39.11      2.41 o
 -15   2   4        0.04        1.43      1.97 o
 -14   2   4       25.81       24.74      1.95 o
 -13   2   4       62.11       58.66      2.54 o
 -12   2   4       13.75       13.22      1.54 o
 -11   2   4      381.10      369.08      7.21 o
 -10   2   4      209.29      217.62      4.47 o
  -9   2   4        6.05       10.49      1.35 o
  -8   2   4      300.67      306.15      6.02 o
  -7   2   4      828.22      885.82      9.69 o
  -6   2   4       26.27       26.63      1.57 o
  -5   2   4      222.58      226.91      4.44 o
  -4   2   4      929.96      950.02      9.55 o
  -3   2   4      111.21      110.23      2.44 o
  -2   2   4       51.02       41.59      1.70 o
  -1   2   4       41.31       26.60      1.47 o
   0   2   4       32.69       26.81      1.54 o
   1   2   4       95.77       93.16      2.27 o
   2   2   4       47.66       61.98      1.98 o
   3   2   4       43.72       49.12      1.80 o
   4   2   4      422.08      414.16      6.92 o
   5   2   4      769.04      781.12      9.61 o
   6   2   4      172.51      172.47      3.45 o
   7   2   4       19.40       16.13      1.50 o
   8   2   4       66.35       69.09      2.43 o
   9   2   4       14.90       20.55      1.75 o
  10   2   4       23.24       23.44      2.04 o
  11   2   4        3.87       -1.26      2.51 o
  12   2   4      135.17      142.32      3.80 o
  13   2   4       18.89       18.53      2.12 o
  14   2   4        6.80        6.11      2.60 o
  15   2   4       15.09       10.53      1.86 o
  16   2   4       33.41       36.52      2.54 o
  17   2   4        4.26        0.33      2.38 o
  18   2   4        0.41        0.31      2.31 o
  19   2   4       18.82       23.50      1.89 o
  20   2   4       12.00        7.75      1.65 o
  21   2   4        4.83        0.10      1.82 o
  22   2   4        0.01        2.04      1.43 o
  23   2   4        0.21        1.67      1.27 o
 -25   3   4        0.63        2.27      1.16 o
 -24   3   4        9.78       10.62      1.40 o
 -23   3   4       15.07       18.53      1.63 o
 -22   3   4        8.24        9.77      1.51 o
 -21   3   4       24.09       23.64      2.10 o
 -20   3   4       12.83       13.53      1.77 o
 -19   3   4       48.84       50.63      2.48 o
 -18   3   4       75.23       60.91      2.95 o
 -17   3   4        1.98        2.06      2.59 o
 -16   3   4       51.34       46.53      2.67 o
 -15   3   4       46.25       44.51      2.57 o
 -14   3   4       40.07       36.07      2.54 o
 -13   3   4      235.32      235.08      4.85 o
 -12   3   4        5.14        2.86      2.43 o
 -11   3   4      152.87      156.97      3.97 o
 -10   3   4        6.36        1.90      2.39 o
  -9   3   4        0.27       -1.69      2.39 o
  -8   3   4        3.91        3.43      2.42 o
  -7   3   4      115.98      133.17      3.48 o
  -6   3   4        3.46        1.13      2.46 o
  -5   3   4      117.97      125.75      3.06 o
  -4   3   4      300.82      305.29      6.22 o
  -3   3   4      248.59      261.31      5.22 o
  -2   3   4       70.03       83.04      2.69 o
  -1   3   4      127.21      114.77      3.06 o
   0   3   4       18.61       16.52      1.76 o
   1   3   4       91.01      100.59      2.96 o
   2   3   4      159.45      164.33      3.65 o
   3   3   4       22.81       25.58      1.97 o
   4   3   4       10.30        7.11      2.41 o
   5   3   4       22.62       24.27      2.15 o
   6   3   4       29.06       24.41      2.18 o
   7   3   4      215.67      225.23      4.70 o
   8   3   4       54.74       60.87      2.86 o
   9   3   4        0.06        5.49      2.50 o
  10   3   4       23.43       21.65      2.38 o
  11   3   4       30.93       27.13      2.35 o
  12   3   4       24.53       33.29      2.41 o
  13   3   4        0.56       -1.21      2.42 o
  14   3   4       64.36       71.13      2.99 o
  15   3   4        3.35        1.73      2.40 o
  16   3   4        7.11        7.63      1.69 o
  17   3   4        0.10        0.00      1.78 o
  18   3   4        2.95        5.13      2.01 o
  19   3   4        6.17        4.70      1.85 o
  20   3   4        5.39        3.30      1.68 o
  21   3   4        4.32        7.47      1.13 o
 -21   4   4        0.28       -0.70      1.34 o
 -20   4   4        2.92        2.25      1.58 o
 -19   4   4        1.91        1.54      1.64 o
 -18   4   4        0.26        0.44      1.80 o
 -17   4   4        0.66        2.75      1.90 o
 -16   4   4        1.33        4.11      2.12 o
 -15   4   4        0.56       -1.33      2.47 o
 -14   4   4       30.96       32.03      2.21 o
 -13   4   4       17.24       17.43      2.11 o
 -12   4   4        9.86       13.35      1.83 o
 -11   4   4       27.20       22.55      2.20 o
 -10   4   4       77.86       74.79      3.16 o
  -9   4   4       72.28       77.96      3.12 o
  -8   4   4        1.14        0.00      2.50 o
  -7   4   4        8.48       10.56      2.09 o
  -6   4   4       79.51       72.69      3.21 o
  -5   4   4      187.16      181.58      4.61 o
  -4   4   4       17.33       18.18      2.43 o
  -3   4   4      454.47      486.70      8.92 o
  -2   4   4       46.69       46.32      2.81 o
  -1   4   4       40.37       38.23      2.64 o
   0   4   4        2.91        2.29      2.70 o
   1   4   4       54.59       62.94      3.03 o
   2   4   4       35.30       36.68      2.67 o
   3   4   4        5.03        0.18      2.95 o
   4   4   4       57.20       55.90      3.07 o
   5   4   4       85.43       86.72      3.54 o
   6   4   4       85.20       91.21      3.59 o
   7   4   4       20.92       15.96      2.05 o
   8   4   4       30.26       28.05      2.55 o
   9   4   4      131.67      139.30      4.06 o
  10   4   4       80.29       83.28      3.19 o
  11   4   4        0.14       -2.22      2.22 o
  12   4   4        7.00       11.52      1.61 o
  13   4   4        6.44        8.39      1.65 o
  14   4   4       13.55       10.44      1.76 o
  15   4   4        1.16        5.63      1.30 o
  16   4   4        3.98        3.52      1.66 o
  17   4   4        2.46        1.75      1.55 o
  18   4   4        1.21        0.15      1.26 o
 -16   5   4        0.66        0.27      1.33 o
 -15   5   4        0.04        2.58      1.41 o
 -14   5   4        3.20        4.42      1.22 o
 -13   5   4        0.06       -0.53      1.67 o
 -12   5   4        9.22       11.40      1.55 o
 -11   5   4        3.60        5.29      1.96 o
 -10   5   4        5.76        2.84      2.05 o
  -9   5   4       30.99       27.93      2.04 o
  -8   5   4       24.80       26.80      2.11 o
  -7   5   4       10.60       12.33      1.75 o
  -6   5   4       40.44       43.56      2.28 o
  -5   5   4        0.00       -1.37      2.21 o
  -4   5   4        7.34        8.63      1.72 o
  -3   5   4        2.06        1.55      2.38 o
  -2   5   4       19.17       17.76      1.97 o
  -1   5   4        2.01        3.94      2.25 o
   0   5   4       71.23       77.82      2.95 o
   1   5   4       32.24       37.24      2.33 o
   2   5   4        5.76       -2.79      2.79 o
   3   5   4        6.09        6.04      1.65 o
   4   5   4        1.18        3.97      2.13 o
   5   5   4        9.57       10.79      1.91 o
   6   5   4       38.09       36.11      2.37 o
   7   5   4        7.79        6.63      2.31 o
   8   5   4        8.16        8.54      1.66 o
   9   5   4        4.58        7.48      1.43 o
  10   5   4        0.13        1.29      1.55 o
  11   5   4        0.01        1.52      1.54 o
  12   5   4        0.79        2.67      1.41 o
 -28   1   5        5.04        7.27      1.12 o
 -27   1   5        2.62        4.63      1.16 o
 -26   1   5       15.64       15.58      1.67 o
 -25   1   5        2.55        2.41      1.78 o
 -24   1   5        8.46        8.86      1.73 o
 -23   1   5        2.04        3.42      2.21 o
 -22   1   5        0.00        0.50      2.27 o
 -21   1   5       51.90       48.55      2.68 o
 -20   1   5       50.10       48.82      2.73 o
 -19   1   5      215.33      214.61      4.78 o
 -18   1   5      130.28      135.77      4.00 o
 -17   1   5       61.31       54.97      2.74 o
 -16   1   5        2.16        1.58      2.35 o
 -15   1   5       90.55       94.84      3.09 o
 -14   1   5        2.48        3.21      1.87 o
 -13   1   5      145.60      150.08      3.20 o
 -12   1   5       86.20       91.61      2.59 o
 -11   1   5       22.69       29.61      1.71 o
 -10   1   5        5.47        0.21      1.71 o
  -9   1   5       30.03       40.17      1.72 o
  -8   1   5      407.42      414.73      6.54 o
  -7   1   5       45.82       43.83      1.70 o
  -6   1   5      283.65      301.71      5.42 o
  -5   1   5        0.04       -1.60      1.60 o
  -4   1   5       39.52       41.51      1.60 o
  -3   1   5      136.31      127.27      2.41 o
  -2   1   5      220.93      220.46      4.12 o
  -1   1   5      343.02      366.62      5.80 o
   0   1   5        4.20        9.20      1.30 o
   1   1   5      317.69      314.29      5.52 o
   2   1   5       43.86       42.95      1.70 o
   3   1   5     1485.91     1461.17     11.95 o
   4   1   5      627.73      593.95      7.94 o
   5   1   5        8.70       10.90      1.28 o
   6   1   5      101.73      101.86      2.58 o
   7   1   5       87.65       82.43      2.46 o
   8   1   5      274.06      290.42      5.77 o
   9   1   5      165.50      174.32      3.57 o
  10   1   5      120.67      118.83      3.37 o
  11   1   5        1.09       -0.31      2.20 o
  12   1   5        0.55       -2.34      2.34 o
  13   1   5      105.43       99.98      3.48 o
  14   1   5       80.73       87.91      3.35 o
  15   1   5        2.41        2.35      2.43 o
  16   1   5       18.26       22.50      1.96 o
  17   1   5       15.82       19.78      2.04 o
  18   1   5        1.13        4.83      2.33 o
  19   1   5        0.15       -1.90      2.14 o
  20   1   5        3.45        1.78      2.03 o
  21   1   5        0.13        0.96      1.63 o
  22   1   5        0.03        1.02      1.47 o
  23   1   5        2.56        3.90      1.45 o
 -27   2   5        1.13        1.01      1.21 o
 -26   2   5        0.00       -0.42      1.41 o
 -25   2   5        4.87        4.27      1.25 o
 -24   2   5       24.86       30.29      2.06 o
 -23   2   5       12.25       12.65      1.75 o
 -22   2   5      100.98       90.48      3.11 o
 -21   2   5        1.98        2.85      2.26 o
 -20   2   5        0.03       -0.84      2.22 o
 -19   2   5       89.87       95.16      3.34 o
 -18   2   5        0.76       -1.05      2.36 o
 -17   2   5       37.70       37.10      2.40 o
 -16   2   5       27.93       34.20      2.34 o
 -15   2   5       12.42       11.76      1.88 o
 -14   2   5        9.57        8.83      1.86 o
 -13   2   5       37.35       44.59      2.35 o
 -12   2   5      254.10      276.25      5.45 o
 -11   2   5      164.09      161.72      3.48 o
 -10   2   5       21.45       22.94      1.79 o
  -9   2   5       94.42       90.88      2.61 o
  -8   2   5       80.22       87.27      2.46 o
  -7   2   5       19.79       21.06      1.60 o
  -6   2   5       18.66       18.76      1.60 o
  -5   2   5       91.62       91.28      2.43 o
  -4   2   5     1146.84     1194.31     11.64 o
  -3   2   5       97.65       96.50      2.52 o
  -2   2   5       24.01       30.03      1.73 o
  -1   2   5       26.59       21.05      1.53 o
   0   2   5       48.87       48.73      1.89 o
   1   2   5      272.04      248.75      5.04 o
   2   2   5      108.60      113.68      2.69 o
   3   2   5      113.82      115.84      2.81 o
   4   2   5      183.59      188.13      3.71 o
   5   2   5       71.90       71.45      2.37 o
   6   2   5      144.73      134.80      3.20 o
   7   2   5        8.04        9.70      1.51 o
   8   2   5      107.37       98.17      3.11 o
   9   2   5       12.30       11.24      1.61 o
  10   2   5       17.71       11.64      1.87 o
  11   2   5        6.93        5.43      2.44 o
  12   2   5       45.38       37.81      2.52 o
  13   2   5       19.95       15.80      1.99 o
  14   2   5       12.36       13.77      1.94 o
  15   2   5        0.05       -1.70      2.36 o
  16   2   5        4.22        2.42      2.28 o
  17   2   5        0.00       -2.24      2.24 o
  18   2   5        0.64        3.21      1.82 o
  19   2   5        0.06       -0.70      1.82 o
  20   2   5        5.42        2.90      1.92 o
  21   2   5        5.99        7.58      1.26 o
  22   2   5        0.00       -1.03      1.25 o
 -24   3   5        0.01        1.76      1.20 o
 -23   3   5        0.05        0.17      1.46 o
 -22   3   5        2.67        1.54      1.80 o
 -21   3   5        0.16       -2.13      2.13 o
 -20   3   5        0.08       -2.16      2.16 o
 -19   3   5        7.43        5.63      2.44 o
 -18   3   5       19.61       21.88      2.07 o
 -17   3   5       25.96       26.36      2.14 o
 -16   3   5        2.68       -1.55      2.44 o
 -15   3   5       14.00       14.56      2.08 o
 -14   3   5       98.08       99.53      3.46 o
 -13   3   5        0.19       -2.28      2.39 o
 -12   3   5       55.81       56.04      2.93 o
 -11   3   5       28.53       33.87      2.38 o
 -10   3   5      175.76      178.61      4.26 o
  -9   3   5       82.36       81.38      3.05 o
  -8   3   5       27.98       30.07      2.16 o
  -7   3   5       15.52       19.07      1.91 o
  -6   3   5        1.96       -0.61      2.30 o
  -5   3   5       19.57       21.51      2.07 o
  -4   3   5       90.93       87.53      2.99 o
  -3   3   5       34.00       37.89      2.25 o
  -2   3   5       30.58       31.01      2.21 o
  -1   3   5       12.90        7.33      2.62 o
   0   3   5        2.05        5.59      1.51 o
   1   3   5        0.36        5.20      2.27 o
   2   3   5        1.80        4.04      2.20 o
   3   3   5        1.18       -0.95      2.46 o
   4   3   5       54.61       52.84      2.79 o
   5   3   5      177.31      180.21      4.34 o
   6   3   5      165.45      185.77      4.45 o
   7   3   5        6.70        6.55      2.51 o
   8   3   5        5.14        1.40      2.75 o
   9   3   5       34.09       37.35      2.71 o
  10   3   5       12.19       10.02      2.04 o
  11   3   5        0.03       -1.56      2.38 o
  12   3   5        6.10       -2.95      2.95 o
  13   3   5        0.38        2.17      1.60 o
  14   3   5        1.19       -0.45      2.47 o
  15   3   5        9.49        4.42      2.45 o
  16   3   5        5.61        4.81      2.15 o
  17   3   5        0.04       -1.60      1.91 o
  18   3   5        0.14        0.36      1.63 o
  19   3   5        0.92        0.49      1.42 o
  20   3   5        2.99        1.50      1.30 o
 -21   4   5        0.79        2.84      1.16 o
 -20   4   5        0.08        0.00      1.39 o
 -19   4   5        0.08        2.06      1.48 o
 -18   4   5       12.44       10.93      1.55 o
 -17   4   5       28.04       23.48      2.01 o
 -16   4   5        5.37        0.13      2.16 o
 -15   4   5       28.32       29.81      2.18 o
 -14   4   5       10.75        6.78      2.62 o
 -13   4   5       21.36       20.20      2.06 o
 -12   4   5      111.83      104.78      3.55 o
 -11   4   5       23.94       19.34      2.21 o
 -10   4   5        4.23        3.58      2.56 o
  -9   4   5        7.20        5.19      2.68 o
  -8   4   5       19.39       22.39      2.24 o
  -7   4   5       21.68       18.84      2.33 o
  -6   4   5        2.41       -0.88      2.74 o
  -5   4   5        0.41        2.83      2.48 o
  -4   4   5       59.03       66.05      3.03 o
  -3   4   5        0.07       -2.85      2.85 o
  -2   4   5        0.03        0.35      2.86 o
  -1   4   5       20.74       17.82      2.36 o
   0   4   5       19.16       24.89      2.44 o
   1   4   5        4.97        5.48      2.85 o
   2   4   5        3.26        1.59      2.91 o
   3   4   5       45.17       48.56      2.90 o
   4   4   5       34.07       37.17      2.66 o
   5   4   5       24.90       29.03      2.30 o
   6   4   5       35.42       28.20      2.52 o
   7   4   5        1.17        0.33      2.51 o
   8   4   5       42.30       45.61      2.67 o
   9   4   5       16.45       16.85      1.99 o
  10   4   5        0.32       -0.84      2.26 o
  11   4   5        1.10        0.78      1.97 o
  12   4   5        0.36       -0.95      1.98 o
  13   4   5       21.55       18.96      1.81 o
  14   4   5       11.09       12.96      1.49 o
  15   4   5        0.00        1.21      1.51 o
  16   4   5        0.04        0.00      1.34 o
 -15   5   5        0.01       -0.06      1.37 o
 -14   5   5       15.68       13.85      1.45 o
 -13   5   5        2.71        3.14      1.60 o
 -12   5   5        0.06       -0.60      1.62 o
 -11   5   5        3.04        4.13      1.70 o
 -10   5   5        0.75        0.51      1.94 o
  -9   5   5        1.63       -1.29      2.09 o
  -8   5   5        0.88        3.17      1.85 o
  -7   5   5        0.79       -0.35      2.17 o
  -6   5   5       11.82       15.12      1.85 o
  -5   5   5       49.59       43.46      2.48 o
  -4   5   5      107.43      116.88      3.51 o
  -3   5   5       23.60       27.91      2.13 o
  -2   5   5        8.21        6.39      1.90 o
  -1   5   5        2.38        0.63      2.41 o
   0   5   5       50.24       50.30      2.73 o
   1   5   5       15.62       16.76      2.04 o
   2   5   5        5.69        1.90      2.36 o
   3   5   5       23.52       23.23      2.02 o
   4   5   5        6.30        5.03      2.23 o
   5   5   5        0.54       -2.01      2.01 o
   6   5   5        4.61        6.42      1.52 o
   7   5   5        1.05        0.88      1.75 o
   8   5   5        2.55        2.45      1.78 o
   9   5   5        7.86        8.45      1.43 o
  10   5   5        0.45        1.86      1.39 o
 -28   0   6        4.10        4.12      1.01 o
 -27   0   6        6.50        8.01      1.18 o
 -26   0   6        1.21        1.20      1.56 o
 -25   0   6        0.00        2.04      1.81 o
 -24   0   6        3.44        2.92      2.19 o
 -23   0   6        5.19        9.61      1.72 o
 -22   0   6        0.85        1.84      2.16 o
 -21   0   6       13.72       10.11      1.84 o
 -20   0   6       38.18       33.46      2.43 o
 -19   0   6       58.11       52.56      2.79 o
 -18   0   6      103.57       98.74      3.36 o
 -17   0   6       49.87       54.73      2.77 o
 -16   0   6        0.10       -1.31      2.18 o
 -15   0   6      164.12      166.31      3.97 o
 -14   0   6      120.99      135.18      3.43 o
 -13   0   6      133.48      136.67      3.24 o
 -12   0   6      178.77      181.76      3.71 o
 -11   0   6      431.23      420.10      7.63 o
 -10   0   6       13.69       10.74      1.46 o
  -9   0   6        9.98        8.97      1.33 o
  -8   0   6      505.33      483.03      7.37 o
  -7   0   6      154.73      147.78      2.98 o
  -6   0   6     1105.55     1146.61     10.73 o
  -5   0   6      233.32      225.86      4.41 o
  -4   0   6      747.34      776.77      8.69 o
  -3   0   6      337.60      349.30      5.94 o
  -2   0   6      795.53      852.61      9.10 o
  -1   0   6      838.34      794.31      8.89 o
   0   0   6       91.41      119.58      2.48 o
   1   0   6       39.51       35.67      1.70 o
   2   0   6      802.97      701.50      8.76 o
   3   0   6      147.93      167.06      3.22 o
   4   0   6      601.60      641.64      8.77 o
   5   0   6       89.17       82.73      2.45 o
   6   0   6      664.23      699.76      9.72 o
   7   0   6      836.78      810.36     10.80 o
   8   0   6       21.77       25.17      1.84 o
   9   0   6      255.08      227.71      4.52 o
  10   0   6      449.82      431.15      7.93 o
  11   0   6      244.16      246.96      4.97 o
  12   0   6       54.05       44.97      2.58 o
  13   0   6      152.11      149.55      4.12 o
  14   0   6       11.43       10.39      2.10 o
  15   0   6        0.38        2.47      2.53 o
  16   0   6       13.12       16.37      1.88 o
  17   0   6        6.30        7.29      2.68 o
  18   0   6        0.72       -1.44      2.06 o
  19   0   6        2.61        1.51      1.77 o
  20   0   6        3.08        1.48      1.77 o
  21   0   6       12.49       11.18      1.46 o
  22   0   6        2.40        3.49      1.43 o
 -27   1   6       16.64       21.19      1.57 o
 -26   1   6       14.27       14.69      1.56 o
 -25   1   6       14.80       13.81      1.67 o
 -24   1   6        3.20        2.58      1.98 o
 -23   1   6        0.88        2.62      2.26 o
 -22   1   6       48.39       52.24      2.69 o
 -21   1   6        6.03        2.55      2.65 o
 -20   1   6        3.39        6.87      2.61 o
 -19   1   6       15.82       16.70      2.09 o
 -18   1   6      284.83      301.82      6.05 o
 -17   1   6        1.16       -0.17      2.24 o
 -16   1   6       15.81       17.28      1.86 o
 -15   1   6       34.41       39.90      2.28 o
 -14   1   6       94.11       92.21      3.04 o
 -13   1   6        8.50        9.34      1.49 o
 -12   1   6       19.95       22.42      1.74 o
 -11   1   6      207.19      218.63      4.29 o
 -10   1   6      189.85      184.35      3.59 o
  -9   1   6        3.45        1.29      1.94 o
  -8   1   6       92.70       84.21      2.36 o
  -7   1   6      217.86      219.39      4.24 o
  -6   1   6      229.59      249.00      4.87 o
  -5   1   6        1.25        1.53      1.71 o
  -4   1   6       40.60       43.67      1.85 o
  -3   1   6       33.37       34.86      1.63 o
  -2   1   6      202.66      198.96      3.95 o
  -1   1   6      358.95      351.32      6.33 o
   0   1   6       68.93       69.54      2.08 o
   1   1   6        4.14        4.81      1.71 o
   2   1   6        2.23        1.22      1.77 o
   3   1   6        0.93        3.23      1.74 o
   4   1   6        2.20        5.69      1.99 o
   5   1   6        2.76        1.40      2.00 o
   6   1   6        0.07        0.13      2.01 o
   7   1   6       51.21       59.09      2.42 o
   8   1   6       17.72       12.46      1.77 o
   9   1   6       67.10       69.37      2.80 o
  10   1   6        6.89        4.80      2.36 o
  11   1   6      101.78      104.59      3.47 o
  12   1   6      172.30      175.42      4.45 o
  13   1   6      170.02      162.78      4.36 o
  14   1   6        9.06        6.92      2.70 o
  15   1   6        1.34        1.04      2.24 o
  16   1   6        9.43       13.33      1.83 o
  17   1   6       13.88       17.72      1.88 o
  18   1   6        4.91       -0.54      2.12 o
  19   1   6        0.85        0.70      1.78 o
  20   1   6        0.08       -1.66      1.66 o
  21   1   6        0.82        1.95      1.44 o
  22   1   6        2.83        1.57      1.32 o
 -26   2   6        0.07        0.72      1.32 o
 -25   2   6       24.06       20.38      1.61 o
 -24   2   6        0.21        0.90      1.59 o
 -23   2   6        1.35        2.12      1.76 o
 -22   2   6        0.95        0.00      2.00 o
 -21   2   6        6.30        8.48      1.63 o
 -20   2   6       11.98       13.38      1.82 o
 -19   2   6       10.86        6.24      2.55 o
 -18   2   6       32.01       32.81      2.38 o
 -17   2   6       17.02       20.89      2.09 o
 -16   2   6      191.56      178.96      4.37 o
 -15   2   6       75.04       76.38      3.08 o
 -14   2   6        2.02       -0.84      2.40 o
 -13   2   6       64.16       60.18      2.69 o
 -12   2   6       13.03       11.79      1.78 o
 -11   2   6        1.74        1.97      1.90 o
 -10   2   6        1.64        2.48      2.02 o
  -9   2   6      259.53      249.19      4.84 o
  -8   2   6       33.77       34.74      1.91 o
  -7   2   6       32.30       28.88      1.94 o
  -6   2   6       25.85       20.37      1.83 o
  -5   2   6       66.92       69.26      2.34 o
  -4   2   6       22.61       21.04      1.65 o
  -3   2   6       27.31       22.95      1.60 o
  -2   2   6      166.47      166.78      3.35 o
  -1   2   6      220.44      225.27      4.39 o
   0   2   6       33.16       36.70      2.09 o
   1   2   6        0.04       -2.11      2.11 o
   2   2   6        8.10       13.65      1.40 o
   3   2   6        7.60        6.64      1.43 o
   4   2   6       15.96       14.01      1.80 o
   5   2   6        7.41        8.61      1.71 o
   6   2   6       36.11       34.65      2.25 o
   7   2   6      200.74      216.19      4.60 o
   8   2   6       28.26       25.71      2.26 o
   9   2   6       20.95       15.68      1.92 o
  10   2   6        8.90        9.36      1.78 o
  11   2   6        2.88        3.38      2.19 o
  12   2   6       10.83        5.66      1.85 o
  13   2   6        0.11        2.59      1.82 o
  14   2   6        9.23        7.12      2.50 o
  15   2   6        1.75        1.70      2.04 o
  16   2   6        8.38       10.24      1.73 o
  17   2   6        4.84        3.51      2.07 o
  18   2   6        0.45        1.18      1.70 o
  19   2   6        0.47        4.04      1.53 o
  20   2   6        0.19        1.62      1.31 o
 -24   3   6        0.04        1.87      1.21 o
 -23   3   6        3.95        2.24      1.45 o
 -22   3   6        3.87        1.35      1.65 o
 -21   3   6        0.34        0.32      1.73 o
 -20   3   6        0.63        2.20      1.90 o
 -19   3   6        0.43        2.05      1.99 o
 -18   3   6       20.88       19.76      1.96 o
 -17   3   6        1.20        0.79      1.93 o
 -16   3   6        8.16        2.49      2.62 o
 -15   3   6       16.45       13.13      2.03 o
 -14   3   6      182.67      183.10      4.51 o
 -13   3   6      208.93      190.24      4.73 o
 -12   3   6       19.80       14.93      2.19 o
 -11   3   6       23.60       27.16      2.19 o
 -10   3   6       25.19       32.32      2.36 o
  -9   3   6       37.83       42.29      2.60 o
  -8   3   6        2.33        3.91      2.31 o
  -7   3   6      106.55      113.81      3.47 o
  -6   3   6        1.22        7.91      1.62 o
  -5   3   6      136.71      139.09      3.84 o
  -4   3   6       22.38       18.48      1.96 o
  -3   3   6       92.14       89.76      3.27 o
  -2   3   6        9.64       11.40      1.73 o
  -1   3   6        1.28        5.11      2.43 o
   0   3   6       93.95       99.37      3.37 o
   1   3   6      198.62      206.10      4.61 o
   2   3   6      252.71      247.59      5.03 o
   3   3   6      171.67      179.22      4.42 o
   4   3   6       28.87       30.21      2.36 o
   5   3   6        1.20        6.14      2.22 o
   6   3   6        1.40        1.50      1.74 o
   7   3   6        9.39        7.07      2.10 o
   8   3   6        0.09        1.93      2.23 o
   9   3   6       50.17       49.11      2.77 o
  10   3   6        9.74       15.56      2.15 o
  11   3   6        3.40        3.22      2.18 o
  12   3   6       18.07       19.31      2.02 o
  13   3   6        5.04        5.20      1.57 o
  14   3   6       21.84       23.19      2.14 o
  15   3   6       23.61       22.94      1.91 o
  16   3   6        2.61        0.38      1.93 o
  17   3   6        0.12        0.55      1.49 o
  18   3   6        0.05       -1.34      1.34 o
 -20   4   6        0.11       -0.34      1.27 o
 -19   4   6        2.61       -1.01      1.56 o
 -18   4   6        9.22        7.45      1.35 o
 -17   4   6        4.96        0.60      1.85 o
 -16   4   6        2.90        5.67      1.44 o
 -15   4   6       14.40       18.07      1.87 o
 -14   4   6        8.79        8.34      1.72 o
 -13   4   6        2.25        3.10      2.15 o
 -12   4   6       15.88       19.77      1.83 o
 -11   4   6        0.55       -0.31      2.32 o
 -10   4   6        8.09        5.24      2.82 o
  -9   4   6       11.55       17.57      1.98 o
  -8   4   6        1.37        0.66      2.32 o
  -7   4   6        1.92        3.35      2.41 o
  -6   4   6       14.77       15.82      2.17 o
  -5   4   6       21.49       21.88      2.26 o
  -4   4   6        1.23        1.54      2.60 o
  -3   4   6      118.00      121.75      3.81 o
  -2   4   6        5.29        5.98      1.94 o
  -1   4   6       36.39       34.87      2.52 o
   0   4   6        4.77        4.41      2.57 o
   1   4   6      139.26      160.70      4.23 o
   2   4   6      104.95      113.16      3.70 o
   3   4   6        3.59        3.44      2.55 o
   4   4   6        0.80        1.12      2.49 o
   5   4   6        2.12        0.47      2.55 o
   6   4   6       21.82       21.33      2.08 o
   7   4   6       24.28       24.51      2.12 o
   8   4   6        5.09        6.49      2.37 o
   9   4   6        0.74        0.76      2.16 o
  10   4   6        5.77        6.59      1.58 o
  11   4   6        0.11        1.66      1.73 o
  12   4   6        3.71        3.27      1.66 o
  13   4   6        5.08        8.44      1.31 o
  14   4   6       12.76       13.47      1.39 o
 -14   5   6        0.08        0.00      1.16 o
 -13   5   6        0.31        2.17      1.37 o
 -12   5   6        0.13        1.11      1.44 o
 -11   5   6        2.21        2.00      1.68 o
 -10   5   6       21.31       16.69      1.73 o
  -9   5   6       10.44       10.08      1.47 o
  -8   5   6        0.36       -1.89      1.89 o
  -7   5   6       10.50       13.79      1.73 o
  -6   5   6       19.75       20.87      1.78 o
  -5   5   6        0.70       -0.31      1.98 o
  -4   5   6       22.92       18.68      1.87 o
  -3   5   6        0.15       -1.98      1.98 o
  -2   5   6        4.01        6.04      1.60 o
  -1   5   6        2.62        1.06      2.05 o
   0   5   6       16.18       19.51      1.75 o
   1   5   6        3.77        5.63      2.05 o
   2   5   6        2.89        4.73      1.97 o
   3   5   6        2.71        4.04      1.88 o
   4   5   6        9.99       10.47      1.57 o
   5   5   6       16.54       12.65      1.55 o
   6   5   6        2.41        3.16      1.60 o
   7   5   6        0.06       -0.95      1.43 o
   8   5   6        2.80        3.10      1.43 o
 -27   1   7        1.67        1.06      1.27 o
 -26   1   7        9.93       14.14      1.28 o
 -25   1   7        2.39        0.76      1.74 o
 -24   1   7        3.87        1.49      1.89 o
 -23   1   7        0.01        2.38      1.71 o
 -22   1   7       10.14       12.35      1.89 o
 -21   1   7        6.02        3.86      2.29 o
 -20   1   7       13.39        8.17      1.89 o
 -19   1   7       70.48       66.59      2.95 o
 -18   1   7       27.23       23.65      2.26 o
 -17   1   7      115.37      121.82      3.69 o
 -16   1   7        1.70        3.53      2.26 o
 -15   1   7       82.61       83.10      3.16 o
 -14   1   7        7.37        2.33      2.59 o
 -13   1   7       19.91       20.94      1.98 o
 -12   1   7        4.87        4.32      2.26 o
 -11   1   7       30.86       27.91      2.03 o
 -10   1   7       69.60       75.91      2.59 o
  -9   1   7       10.24       10.36      1.50 o
  -8   1   7      120.66      113.88      2.89 o
  -7   1   7      230.78      240.48      4.86 o
  -6   1   7        3.48        1.66      2.19 o
  -5   1   7        0.15        0.63      1.86 o
  -4   1   7        5.85       11.94      1.31 o
  -3   1   7      109.19      126.25      2.88 o
  -2   1   7       55.12       53.81      2.10 o
  -1   1   7        3.93        1.77      1.71 o
   0   1   7        2.47       -2.11      2.11 o
   1   1   7        2.67        2.64      1.90 o
   2   1   7       69.98       73.66      2.49 o
   3   1   7        9.40        5.64      1.54 o
   4   1   7        6.07        6.95      1.68 o
   5   1   7      139.59      127.39      3.57 o
   6   1   7      163.73      152.57      3.93 o
   7   1   7       65.42       53.35      2.71 o
   8   1   7      300.25      301.35      6.34 o
   9   1   7       13.15       14.56      2.13 o
  10   1   7        8.84       12.61      1.87 o
  11   1   7        4.86        0.36      2.53 o
  12   1   7        0.38        0.53      2.43 o
  13   1   7       26.55       26.35      2.39 o
  14   1   7        4.01        4.26      2.28 o
  15   1   7        7.46        5.49      2.48 o
  16   1   7        3.77        6.14      1.46 o
  17   1   7        4.27        5.57      2.03 o
  18   1   7        8.67       14.35      1.61 o
  19   1   7        1.36        0.83      1.59 o
  20   1   7        4.07        2.41      1.37 o
 -25   2   7        7.56        6.72      1.19 o
 -24   2   7        2.02        3.82      1.16 o
 -23   2   7        2.58        1.97      1.84 o
 -22   2   7        0.50        3.51      1.75 o
 -21   2   7       42.34       42.67      2.34 o
 -20   2   7        0.65       -0.75      2.08 o
 -19   2   7       27.06       30.64      2.37 o
 -18   2   7       53.82       51.89      2.79 o
 -17   2   7        8.65        6.45      2.87 o
 -16   2   7        1.07        2.48      2.39 o
 -15   2   7       90.27       84.83      3.33 o
 -14   2   7       46.22       50.06      2.68 o
 -13   2   7       46.40       52.34      2.72 o
 -12   2   7       57.35       59.25      2.83 o
 -11   2   7      136.44      135.50      3.82 o
 -10   2   7        9.86        3.77      2.53 o
  -9   2   7      104.72       99.42      3.31 o
  -8   2   7       53.65       61.68      2.74 o
  -7   2   7       76.24       65.56      2.76 o
  -6   2   7       53.73       55.73      2.58 o
  -5   2   7       37.81       39.99      2.26 o
  -4   2   7       51.53       63.03      2.65 o
  -3   2   7       20.82       21.98      2.02 o
  -2   2   7        4.05        4.94      2.06 o
  -1   2   7       82.10       74.13      2.86 o
   0   2   7      239.38      263.02      5.17 o
   1   2   7      230.26      232.38      4.58 o
   2   2   7       29.62       20.48      2.08 o
   3   2   7        0.10       -0.32      2.01 o
   4   2   7        0.39       -0.17      2.22 o
   5   2   7       29.13       25.39      2.23 o
   6   2   7       46.82       51.65      2.70 o
   7   2   7        0.26        4.58      2.13 o
   8   2   7        4.09        5.15      2.21 o
   9   2   7       24.10       25.34      2.26 o
  10   2   7       91.63       77.91      3.27 o
  11   2   7       15.41       12.51      2.06 o
  12   2   7        0.83        0.00      2.09 o
  13   2   7       15.30       20.30      2.12 o
  14   2   7       10.30        9.22      1.74 o
  15   2   7        1.26       -2.16      2.18 o
  16   2   7        1.08        2.32      1.75 o
  17   2   7        0.53       -1.62      1.62 o
  18   2   7        7.76        6.58      1.29 o
  19   2   7        5.28        7.00      1.12 o
 -23   3   7       12.11       13.23      1.31 o
 -22   3   7        6.64        5.50      1.25 o
 -21   3   7        5.77        4.34      1.84 o
 -20   3   7        3.94        6.23      1.46 o
 -19   3   7        0.85        0.12      2.06 o
 -18   3   7        1.07       -2.11      2.11 o
 -17   3   7        0.12        0.29      2.13 o
 -16   3   7        2.81        4.92      2.27 o
 -15   3   7       10.03       12.52      1.84 o
 -14   3   7        1.02        3.85      2.20 o
 -13   3   7        0.00       -1.20      2.18 o
 -12   3   7       25.85       26.16      2.37 o
 -11   3   7        0.00       -1.76      2.37 o
 -10   3   7       23.63       24.29      2.15 o
  -9   3   7       37.09       34.55      2.51 o
  -8   3   7       36.04       38.89      2.47 o
  -7   3   7       13.76       13.54      2.07 o
  -6   3   7       28.78       27.52      2.33 o
  -5   3   7       14.69       17.57      2.14 o
  -4   3   7       10.90       13.44      1.87 o
  -3   3   7       40.10       32.64      2.46 o
  -2   3   7        0.20       -1.05      2.50 o
  -1   3   7       32.08       32.57      2.49 o
   0   3   7       67.04       67.28      2.94 o
   1   3   7       26.00       31.28      2.43 o
   2   3   7        5.82        6.53      2.45 o
   3   3   7        3.55        1.24      2.64 o
   4   3   7        0.18       -1.06      2.44 o
   5   3   7        6.71       -1.23      2.77 o
   6   3   7        8.68        7.09      2.99 o
   7   3   7        5.41        7.28      2.53 o
   8   3   7        2.18        2.95      2.05 o
   9   3   7        9.09        7.54      2.64 o
  10   3   7        6.31        7.26      2.49 o
  11   3   7        0.00        0.96      2.03 o
  12   3   7        0.17        3.38      2.05 o
  13   3   7        4.01        5.13      2.18 o
  14   3   7        0.27        2.41      1.57 o
  15   3   7        0.83        2.57      1.44 o
  16   3   7        1.39       -0.70      1.44 o
 -19   4   7        0.55        2.07      1.20 o
 -18   4   7        0.08        0.07      1.38 o
 -17   4   7        0.95        0.98      1.56 o
 -16   4   7       13.58       12.45      1.53 o
 -15   4   7       44.94       43.61      2.17 o
 -14   4   7        1.00       -1.59      1.95 o
 -13   4   7       24.14       25.09      2.23 o
 -12   4   7       33.99       36.58      2.09 o
 -11   4   7        5.22        5.28      1.60 o
 -10   4   7        0.81        1.14      2.30 o
  -9   4   7        0.13        0.29      2.05 o
  -8   4   7       40.37       40.85      2.35 o
  -7   4   7       30.35       23.85      2.37 o
  -6   4   7        1.85        5.77      2.42 o
  -5   4   7       26.29       22.97      2.19 o
  -4   4   7        0.04        0.63      2.25 o
  -3   4   7       14.59       16.84      1.94 o
  -2   4   7        0.01       -2.24      2.24 o
  -1   4   7        4.61        4.70      2.57 o
   0   4   7       15.34       12.22      2.05 o
   1   4   7        0.11       -0.91      2.24 o
   2   4   7        8.72       11.46      1.96 o
   3   4   7        9.09       11.71      1.86 o
   4   4   7       15.34       14.14      1.98 o
   5   4   7        1.58        2.26      2.16 o
   6   4   7        0.16        2.64      1.94 o
   7   4   7        0.90       -1.53      2.24 o
   8   4   7        0.43        3.56      1.62 o
   9   4   7        3.36        1.85      1.88 o
  10   4   7       19.86       25.67      1.71 o
  11   4   7        9.36        8.82      1.28 o
  12   4   7        0.52        0.12      1.39 o
 -12   5   7        0.01       -0.29      1.27 o
 -11   5   7        0.63        0.78      1.32 o
 -10   5   7        8.03        6.41      1.36 o
  -9   5   7        0.73        1.97      1.49 o
  -8   5   7        1.33       -1.60      1.60 o
  -7   5   7        4.82        3.30      1.71 o
  -6   5   7        0.00       -1.53      1.53 o
  -5   5   7        1.08       -1.06      1.81 o
  -4   5   7        3.18        2.81      1.72 o
  -3   5   7        0.00        2.98      1.53 o
  -2   5   7       17.69       18.38      1.57 o
  -1   5   7        1.95        6.07      1.21 o
   0   5   7       14.45       13.93      1.46 o
   1   5   7        4.96        2.38      1.71 o
   2   5   7        2.86        1.19      1.64 o
   3   5   7        2.46        3.75      1.46 o
   4   5   7        2.22        2.45      1.38 o
   5   5   7       13.23        9.92      1.28 o
 -26   0   8        4.17        6.12      1.16 o
 -25   0   8        0.83       -0.77      1.67 o
 -24   0   8        0.30        3.66      1.55 o
 -23   0   8        7.64        5.25      2.18 o
 -22   0   8        5.37        4.42      2.23 o
 -21   0   8        1.81        4.56      2.00 o
 -20   0   8       38.30       39.79      2.37 o
 -19   0   8       18.60       22.61      2.15 o
 -18   0   8       41.97       38.74      2.59 o
 -17   0   8       47.73       45.18      2.60 o
 -16   0   8       38.87       31.41      2.46 o
 -15   0   8       17.33       17.54      1.96 o
 -14   0   8       69.79       64.99      2.89 o
 -13   0   8       19.56       19.28      2.04 o
 -12   0   8       13.04       14.06      1.90 o
 -11   0   8        5.36        9.25      1.77 o
 -10   0   8       52.18       42.47      2.45 o
  -9   0   8      412.86      395.48      7.35 o
  -8   0   8      256.92      267.26      5.18 o
  -7   0   8       93.54       93.29      2.97 o
  -6   0   8      513.91      543.11      9.28 o
  -5   0   8       80.98       88.29      2.76 o
  -4   0   8       12.72       14.70      1.50 o
  -3   0   8        7.12        4.27      2.26 o
  -2   0   8        6.05        5.44      2.46 o
  -1   0   8      159.34      149.53      3.65 o
   0   0   8      186.62      178.08      3.97 o
   1   0   8       16.95       14.62      1.80 o
   2   0   8       11.88        7.03      1.71 o
   3   0   8        4.66        2.22      2.18 o
   4   0   8        2.13        1.96      2.15 o
   5   0   8        2.81       -1.85      2.33 o
   6   0   8       49.26       43.50      2.69 o
   7   0   8      138.93      132.58      3.99 o
   8   0   8       58.31       58.24      2.90 o
   9   0   8      185.54      186.66      4.59 o
  10   0   8        1.31        3.56      2.15 o
  11   0   8        2.27       -0.35      2.58 o
  12   0   8       11.27       11.45      1.87 o
  13   0   8        0.01        0.79      2.21 o
  14   0   8       20.04       23.42      1.97 o
  15   0   8        5.59        7.77      1.66 o
  16   0   8        4.32        4.27      1.99 o
  17   0   8       11.66       13.01      1.55 o
  18   0   8        9.66       14.29      1.25 o
  19   0   8        4.11        3.17      1.27 o
 -26   1   8        5.48        4.89      1.17 o
 -25   1   8        0.32        2.67      1.37 o
 -24   1   8        0.88       -0.19      1.59 o
 -23   1   8        3.98        4.07      1.71 o
 -22   1   8        1.28       -0.13      2.13 o
 -21   1   8        1.66       -2.41      2.41 o
 -20   1   8       15.22       18.80      1.85 o
 -19   1   8        3.68       -1.00      2.61 o
 -18   1   8        7.74        6.33      1.80 o
 -17   1   8        3.10        6.92      1.51 o
 -16   1   8        2.55        3.41      2.68 o
 -15   1   8       15.87       17.37      2.10 o
 -14   1   8      168.30      176.97      4.38 o
 -13   1   8       67.64       75.11      3.06 o
 -12   1   8       45.85       40.17      2.52 o
 -11   1   8        9.78        9.69      1.72 o
 -10   1   8        9.26        5.06      2.44 o
  -9   1   8       92.28      100.56      3.30 o
  -8   1   8      374.39      414.89      7.66 o
  -7   1   8       14.43       18.40      1.83 o
  -6   1   8       30.66       26.30      2.01 o
  -5   1   8       14.23       13.72      1.80 o
  -4   1   8        0.02        1.65      1.91 o
  -3   1   8        0.34       -1.96      2.21 o
  -2   1   8       28.46       26.26      2.20 o
  -1   1   8        0.07        2.91      1.92 o
   0   1   8        1.47        2.49      1.89 o
   1   1   8        0.24        0.16      2.02 o
   2   1   8        0.09       -1.62      2.14 o
   3   1   8        0.01       -0.66      2.08 o
   4   1   8       35.15       29.95      2.23 o
   5   1   8      130.80      135.19      3.86 o
   6   1   8      131.42      129.87      3.94 o
   7   1   8       87.79       76.50      3.17 o
   8   1   8       41.13       43.70      2.72 o
   9   1   8       37.79       34.48      2.59 o
  10   1   8       11.95        6.32      2.36 o
  11   1   8        0.97        2.21      2.17 o
  12   1   8        1.05        1.13      2.28 o
  13   1   8        0.16        1.35      1.96 o
  14   1   8        5.27        7.23      1.44 o
  15   1   8        1.08       -0.84      2.00 o
  16   1   8        1.48        3.20      1.74 o
  17   1   8        0.45        0.76      1.56 o
  18   1   8        0.86        2.22      1.45 o
 -24   2   8        4.90        6.13      1.15 o
 -23   2   8       13.57       13.38      1.47 o
 -22   2   8        4.59        2.53      1.89 o
 -21   2   8        0.12       -0.82      1.83 o
 -20   2   8        0.94       -0.39      1.89 o
 -19   2   8        0.12        2.02      2.04 o
 -18   2   8        3.06        0.62      2.17 o
 -17   2   8       10.46       10.72      1.85 o
 -16   2   8       57.90       57.05      2.93 o
 -15   2   8       19.79       20.66      2.10 o
 -14   2   8       41.60       38.22      2.63 o
 -13   2   8        2.72        4.36      1.66 o
 -12   2   8        0.24       -2.31      2.38 o
 -11   2   8        6.27        6.19      2.29 o
 -10   2   8        0.02        0.35      2.03 o
  -9   2   8        0.17        0.00      2.25 o
  -8   2   8       31.02       29.68      2.28 o
  -7   2   8       32.38       32.24      2.41 o
  -6   2   8       15.91       14.40      2.16 o
  -5   2   8       78.79       82.12      3.20 o
  -4   2   8       37.55       35.67      2.41 o
  -3   2   8       10.01        7.07      2.70 o
  -2   2   8       57.91       58.98      2.73 o
  -1   2   8       44.16       35.28      2.40 o
   0   2   8        0.10        2.91      2.09 o
   1   2   8       10.53        9.77      1.88 o
   2   2   8       11.46       12.67      2.01 o
   3   2   8        0.93        0.53      2.38 o
   4   2   8        2.29        4.08      2.49 o
   5   2   8        1.19        0.36      2.32 o
   6   2   8        7.96       13.14      1.80 o
   7   2   8       48.33       65.80      3.04 o
   8   2   8        9.44        5.34      3.07 o
   9   2   8        0.27       -2.37      2.37 o
  10   2   8        8.71        9.46      1.76 o
  11   2   8       13.22       18.87      1.87 o
  12   2   8       13.32        8.58      1.84 o
  13   2   8        8.85        7.83      1.62 o
  14   2   8        1.52        3.35      1.68 o
  15   2   8        0.06       -1.55      1.55 o
  16   2   8        0.93        2.82      1.39 o
  17   2   8        1.62        0.77      1.35 o
 -22   3   8        4.96        5.95      1.08 o
 -21   3   8       28.96       29.48      1.65 o
 -20   3   8        7.58        5.92      1.39 o
 -19   3   8       13.56       13.03      1.62 o
 -18   3   8       27.93       30.21      1.96 o
 -17   3   8       11.67       10.86      1.83 o
 -16   3   8       12.61        9.04      1.65 o
 -15   3   8        0.35       -2.28      2.28 o
 -14   3   8       78.75       78.09      3.06 o
 -13   3   8       62.39       58.64      2.98 o
 -12   3   8        3.30        6.38      2.42 o
 -11   3   8       15.66       14.90      2.02 o
 -10   3   8        1.27       -1.70      2.62 o
  -9   3   8       34.73       40.78      2.52 o
  -8   3   8       48.99       44.42      2.77 o
  -7   3   8       16.34       21.41      2.21 o
  -6   3   8       78.72       79.18      3.38 o
  -5   3   8       59.98       62.01      3.06 o
  -4   3   8      105.44      100.92      3.66 o
  -3   3   8       33.79       32.62      2.54 o
  -2   3   8       17.97       19.01      2.16 o
  -1   3   8       45.08       49.23      2.81 o
   0   3   8       12.29       13.92      1.92 o
   1   3   8        0.43        3.35      2.70 o
   2   3   8        5.24        2.96      2.73 o
   3   3   8       20.86       25.76      2.23 o
   4   3   8        6.66        2.69      2.63 o
   5   3   8        3.86       -0.49      2.61 o
   6   3   8        1.64       -2.21      2.21 o
   7   3   8        2.82        5.86      2.07 o
   8   3   8        0.20        0.71      1.99 o
   9   3   8        5.33        6.17      2.25 o
  10   3   8        0.07       -0.60      1.81 o
  11   3   8        5.07        3.74      1.95 o
  12   3   8        4.03        5.10      1.79 o
  13   3   8        0.19        1.01      1.49 o
  14   3   8        3.28        7.25      1.22 o
 -17   4   8        2.88        2.30      1.28 o
 -16   4   8        2.59        3.74      1.51 o
 -15   4   8        5.73        6.40      1.28 o
 -14   4   8        8.46        6.58      1.37 o
 -13   4   8        1.11       -0.89      1.73 o
 -12   4   8        0.08        1.29      1.72 o
 -11   4   8        1.78       -0.34      1.86 o
 -10   4   8        0.02       -1.44      1.88 o
  -9   4   8        0.83        3.24      1.91 o
  -8   4   8        1.15        1.67      2.05 o
  -7   4   8        0.08        3.29      1.31 o
  -6   4   8        5.64        5.09      2.37 o
  -5   4   8        0.41        0.68      2.07 o
  -4   4   8        0.53        1.90      2.01 o
  -3   4   8       15.31       19.81      1.83 o
  -2   4   8        1.51        0.54      2.05 o
  -1   4   8       34.33       37.58      2.20 o
   0   4   8        6.49        7.80      1.60 o
   1   4   8       12.17       13.37      1.81 o
   2   4   8        6.51        4.39      2.31 o
   3   4   8        3.05        5.71      2.18 o
   4   4   8        3.54        3.42      1.97 o
   5   4   8        2.83        4.01      1.79 o
   6   4   8       15.96       18.05      1.70 o
   7   4   8       15.67       15.47      1.62 o
   8   4   8        4.68        4.44      1.55 o
   9   4   8        3.39        5.17      1.18 o
  10   4   8        8.06        6.74      1.23 o
  -7   5   8       13.35       11.77      1.26 o
  -6   5   8        3.48        2.29      1.38 o
  -5   5   8        0.27       -1.07      1.28 o
  -4   5   8        0.86       -0.05      1.41 o
  -3   5   8        0.84        1.51      1.31 o
  -2   5   8       11.47        9.96      1.21 o
  -1   5   8        0.97        2.33      1.30 o
   0   5   8        1.69       -0.19      1.30 o
 -25   1   9        0.48        2.05      1.21 o
 -24   1   9        2.68        2.72      1.50 o
 -23   1   9        0.00        2.32      1.47 o
 -22   1   9        4.13        8.60      1.36 o
 -21   1   9        2.31        0.97      1.79 o
 -20   1   9        1.90        1.49      1.93 o
 -19   1   9        6.55        3.99      2.22 o
 -18   1   9        7.63        7.42      1.85 o
 -17   1   9       27.76       30.40      2.19 o
 -16   1   9       16.76       17.90      2.08 o
 -15   1   9      101.78      105.80      3.60 o
 -14   1   9        2.05        0.71      2.50 o
 -13   1   9       69.28       62.63      3.06 o
 -12   1   9       15.98       19.18      2.24 o
 -11   1   9       13.41       13.20      2.03 o
 -10   1   9        6.61        1.42      2.39 o
  -9   1   9       23.02       23.72      2.05 o
  -8   1   9       16.24       16.30      2.00 o
  -7   1   9       43.15       53.57      2.66 o
  -6   1   9       38.29       38.22      2.41 o
  -5   1   9      117.08      118.46      3.65 o
  -4   1   9        0.01       -2.56      2.56 o
  -3   1   9       22.41       26.81      2.26 o
  -2   1   9        7.05        2.59      2.72 o
  -1   1   9       23.00       23.01      2.07 o
   0   1   9        0.54        1.40      2.24 o
   1   1   9       17.73       18.97      2.13 o
   2   1   9        7.75        6.58      2.73 o
   3   1   9        0.01        4.47      2.06 o
   4   1   9        1.08        0.18      2.29 o
   5   1   9        4.27        3.94      3.06 o
   6   1   9       10.62       11.80      2.10 o
   7   1   9        4.52        5.06      2.70 o
   8   1   9       16.08       14.14      1.82 o
   9   1   9        5.13        2.76      2.60 o
  10   1   9       40.13       46.40      2.45 o
  11   1   9        0.98        0.85      2.08 o
  12   1   9        0.63       -2.15      2.15 o
  13   1   9        4.45        4.55      2.04 o
  14   1   9        3.64        4.60      1.79 o
  15   1   9        0.98       -1.13      1.69 o
  16   1   9        0.80        1.68      1.39 o
 -23   2   9        0.35        2.16      1.31 o
 -22   2   9        5.40        9.03      1.23 o
 -21   2   9        8.52       11.18      1.52 o
 -20   2   9        0.18        2.57      1.70 o
 -19   2   9        0.12        0.60      1.88 o
 -18   2   9        3.67        1.33      1.99 o
 -17   2   9        2.83        2.15      2.12 o
 -16   2   9        0.52        3.81      1.98 o
 -15   2   9       14.05       13.82      1.94 o
 -14   2   9       22.25       18.87      2.09 o
 -13   2   9        2.56        1.87      2.49 o
 -12   2   9        9.53       11.33      1.83 o
 -11   2   9       71.96       70.13      3.09 o
 -10   2   9       55.32       63.93      2.93 o
  -9   2   9       11.66       12.12      2.07 o
  -8   2   9       28.48       35.37      2.45 o
  -7   2   9      273.14      272.80      5.50 o
  -6   2   9       71.40       67.29      3.20 o
  -5   2   9        7.50       11.61      1.81 o
  -4   2   9        1.49       -0.18      2.37 o
  -3   2   9       15.69       15.60      2.09 o
  -2   2   9       76.76       82.20      3.33 o
  -1   2   9       30.86       33.60      2.52 o
   0   2   9        0.58       -2.72      2.72 o
   1   2   9        8.04        9.37      1.84 o
   2   2   9        7.22        6.15      2.58 o
   3   2   9       13.51       10.62      1.92 o
   4   2   9       26.58       24.97      2.18 o
   5   2   9       21.54       16.70      2.21 o
   6   2   9       10.17        6.70      2.59 o
   7   2   9        0.00        4.23      1.82 o
   8   2   9        0.45       -2.41      2.41 o
   9   2   9        0.77        0.69      2.14 o
  10   2   9        2.94        0.38      1.98 o
  11   2   9        1.36        2.40      1.73 o
  12   2   9        0.56        1.00      1.86 o
  13   2   9        0.18        2.71      1.50 o
  14   2   9        0.33        0.14      1.39 o
  15   2   9        6.47        5.81      1.14 o
 -20   3   9        1.89        0.55      1.43 o
 -19   3   9        0.93        1.95      1.42 o
 -18   3   9        1.54        1.59      1.64 o
 -17   3   9        1.16        2.21      1.85 o
 -16   3   9        0.72       -0.56      1.75 o
 -15   3   9        0.74        3.16      1.82 o
 -14   3   9        4.30        2.22      2.30 o
 -13   3   9        0.10        4.84      1.94 o
 -12   3   9        4.07        5.65      2.20 o
 -11   3   9        2.78        4.06      2.23 o
 -10   3   9       12.94       14.49      1.88 o
  -9   3   9        4.43        1.59      2.35 o
  -8   3   9        0.93       -0.97      2.30 o
  -7   3   9        0.55       -2.31      2.31 o
  -6   3   9       10.22        6.42      2.50 o
  -5   3   9       17.94       15.96      2.02 o
  -4   3   9        0.08        0.17      2.37 o
  -3   3   9        5.41        5.28      2.57 o
  -2   3   9        1.70        2.95      1.97 o
  -1   3   9        0.97       -1.95      2.29 o
   0   3   9       32.91       36.26      2.40 o
   1   3   9       17.25       24.40      2.21 o
   2   3   9        2.19        0.15      2.16 o
   3   3   9        0.03       -0.44      2.13 o
   4   3   9        0.31       -0.28      2.18 o
   5   3   9        2.52        0.54      2.15 o
   6   3   9        2.73        0.63      2.13 o
   7   3   9        4.17        4.66      2.17 o
   8   3   9        3.43        5.19      1.96 o
   9   3   9        0.62       -0.09      1.66 o
  10   3   9        0.11       -1.14      1.66 o
  11   3   9        0.08       -1.09      1.35 o
  12   3   9        0.02       -0.37      1.27 o
 -15   4   9        5.49        3.48      1.36 o
 -14   4   9        2.01        1.54      1.37 o
 -13   4   9        4.53        4.71      1.62 o
 -12   4   9        0.10        1.36      1.55 o
 -11   4   9       12.67       12.51      1.48 o
 -10   4   9       16.08        9.53      1.63 o
  -9   4   9        2.17        5.14      1.74 o
  -8   4   9        4.75        5.58      1.43 o
  -7   4   9        8.88        7.82      1.62 o
  -6   4   9        0.02       -0.42      1.76 o
  -5   4   9        1.54        3.74      1.85 o
  -4   4   9        1.26        0.21      1.84 o
  -3   4   9        4.86        4.15      1.94 o
  -2   4   9        0.64       -1.36      1.93 o
  -1   4   9        1.80        3.10      1.23 o
   0   4   9        0.28       -1.65      1.65 o
   1   4   9        0.01       -0.94      1.58 o
   2   4   9        1.70        2.92      1.63 o
   3   4   9        0.02       -0.08      1.63 o
   4   4   9        2.56        1.81      1.50 o
   5   4   9        5.39        8.69      1.26 o
   6   4   9        9.07       12.19      1.27 o
   7   4   9        3.23        3.05      1.31 o
 -24   0  10        0.56       -0.10      1.14 o
 -23   0  10        3.94        4.34      1.47 o
 -22   0  10        0.08        3.70      1.42 o
 -21   0  10        0.97        2.13      1.58 o
 -20   0  10        3.61        2.54      1.97 o
 -19   0  10       15.06       19.99      1.96 o
 -18   0  10        0.24       -0.70      1.94 o
 -17   0  10        1.17        2.24      2.15 o
 -16   0  10        9.23        9.37      1.78 o
 -15   0  10        3.25       -2.46      2.62 o
 -14   0  10       58.86       50.73      2.71 o
 -13   0  10       31.09       29.64      2.32 o
 -12   0  10      116.16      120.69      3.72 o
 -11   0  10       18.54       19.91      2.25 o
 -10   0  10       91.01       99.14      3.58 o
  -9   0  10        3.54        4.08      2.41 o
  -8   0  10        0.00        1.77      2.20 o
  -7   0  10        0.31        1.60      2.32 o
  -6   0  10       21.94       24.63      2.30 o
  -5   0  10       34.49       29.14      2.43 o
  -4   0  10      120.81      113.05      3.78 o
  -3   0  10        4.57        2.66      2.62 o
  -2   0  10       24.09       25.27      2.30 o
  -1   0  10        4.54        3.72      2.59 o
   0   0  10        7.05       12.05      2.07 o
   1   0  10       37.61       26.15      2.37 o
   2   0  10       62.46       54.46      2.80 o
   3   0  10       10.57        9.91      1.77 o
   4   0  10        4.19        8.37      1.73 o
   5   0  10        2.72       -2.40      2.40 o
   6   0  10        9.57       10.16      1.78 o
   7   0  10        6.50        3.54      2.41 o
   8   0  10        0.46       -0.15      1.81 o
   9   0  10       19.37       15.02      1.81 o
  10   0  10        0.41       -0.98      2.07 o
  11   0  10       30.41       26.46      1.97 o
  12   0  10       17.30       24.28      1.75 o
  13   0  10        9.81       15.58      1.39 o
  14   0  10        7.81        8.49      1.38 o
 -23   1  10        0.26       -1.44      1.44 o
 -22   1  10        2.47        2.17      1.49 o
 -21   1  10        0.12       -1.65      1.65 o
 -20   1  10        0.01       -0.64      1.72 o
 -19   1  10        0.00       -1.45      1.96 o
 -18   1  10        0.02       -0.66      1.90 o
 -17   1  10        0.71        2.00      2.14 o
 -16   1  10       11.95       10.88      1.78 o
 -15   1  10        6.51        7.66      1.81 o
 -14   1  10        7.14        5.96      2.40 o
 -13   1  10       13.90       15.90      1.85 o
 -12   1  10       18.82       20.03      2.10 o
 -11   1  10        9.72        7.56      2.62 o
 -10   1  10       49.24       49.40      2.77 o
  -9   1  10       53.53       61.53      2.95 o
  -8   1  10       24.72       32.51      2.51 o
  -7   1  10       10.00        7.69      2.67 o
  -6   1  10        0.01        0.90      2.14 o
  -5   1  10       25.82       23.73      2.32 o
  -4   1  10       30.12       33.04      2.45 o
  -3   1  10        4.62        4.30      2.56 o
  -2   1  10        4.75        5.90      1.83 o
  -1   1  10       31.90       27.12      2.44 o
   0   1  10       23.62       27.28      2.39 o
   1   1  10       12.44        8.29      2.02 o
   2   1  10        4.53        5.94      2.33 o
   3   1  10        0.65       -0.52      2.13 o
   4   1  10        0.66       -1.68      2.34 o
   5   1  10        0.41       -2.36      2.36 o
   6   1  10        0.65        0.63      2.35 o
   7   1  10        1.46        1.63      1.95 o
   8   1  10        0.94        2.63      1.95 o
   9   1  10        8.58       10.33      1.72 o
  10   1  10        4.40       -0.11      2.08 o
  11   1  10        0.23       -0.61      1.75 o
  12   1  10        0.03       -1.62      1.62 o
  13   1  10        0.42       -1.59      1.59 o
  14   1  10        2.99        2.72      1.25 o
 -22   2  10       12.32       11.41      1.21 o
 -21   2  10        0.42       -1.38      1.38 o
 -20   2  10        0.25       -0.78      1.44 o
 -19   2  10        0.60       -0.37      1.65 o
 -18   2  10        0.02       -0.73      1.68 o
 -17   2  10        2.11        2.88      1.88 o
 -16   2  10        8.57        4.14      2.21 o
 -15   2  10        0.02       -1.21      1.94 o
 -14   2  10       15.94       14.67      1.86 o
 -13   2  10       16.35       12.60      1.82 o
 -12   2  10        1.80        4.95      2.05 o
 -11   2  10        3.74        4.93      2.59 o
 -10   2  10       17.06       15.11      2.04 o
  -9   2  10       11.25       12.88      1.84 o
  -8   2  10       25.71       28.47      2.21 o
  -7   2  10       21.01       24.74      2.28 o
  -6   2  10       18.50       19.70      2.06 o
  -5   2  10        0.02       -0.34      2.14 o
  -4   2  10       21.96       18.88      2.25 o
  -3   2  10        0.48       -0.51      2.36 o
  -2   2  10        4.30        0.00      2.47 o
  -1   2  10        0.06       -2.20      2.20 o
   0   2  10        9.41       10.49      1.82 o
   1   2  10       27.21       26.00      2.28 o
   2   2  10        6.18        5.03      2.65 o
   3   2  10        4.41        5.48      1.77 o
   4   2  10        5.18        5.85      2.39 o
   5   2  10        2.58       -2.09      2.09 o
   6   2  10        2.87        3.13      1.75 o
   7   2  10        1.00        1.57      1.88 o
   8   2  10        1.79        1.43      1.73 o
   9   2  10        8.29        6.68      1.50 o
  10   2  10        1.31        1.88      1.49 o
  11   2  10        0.78        0.64      1.50 o
  12   2  10        0.05       -0.45      1.27 o
 -18   3  10        2.23        0.40      1.36 o
 -17   3  10        5.74        5.94      1.26 o
 -16   3  10        0.50        0.72      1.51 o
 -15   3  10        1.01        1.90      1.56 o
 -14   3  10        0.23        0.20      1.74 o
 -13   3  10        1.38        1.18      1.78 o
 -12   3  10        8.44        6.86      1.59 o
 -11   3  10        3.17        2.05      2.14 o
 -10   3  10       15.30       16.28      1.83 o
  -9   3  10       40.78       37.49      2.46 o
  -8   3  10       15.31       16.67      1.74 o
  -7   3  10        4.63        3.11      2.24 o
  -6   3  10       11.69        9.09      1.76 o
  -5   3  10        0.47        2.33      2.04 o
  -4   3  10        9.58        9.81      1.74 o
  -3   3  10       14.04       17.56      1.93 o
  -2   3  10        2.05        3.49      2.04 o
  -1   3  10        2.10        1.31      1.84 o
   0   3  10        4.83        0.26      2.13 o
   1   3  10        2.80       -0.37      1.95 o
   2   3  10        4.39        5.30      2.05 o
   3   3  10       17.72       18.56      1.89 o
   4   3  10       13.72       15.18      1.75 o
   5   3  10        7.78       10.08      1.60 o
   6   3  10        3.72        4.73      1.79 o
   7   3  10        0.29       -0.61      1.50 o
   8   3  10        0.33        1.29      1.34 o
   9   3  10        0.80        1.19      1.27 o
 -12   4  10        0.59        1.82      1.13 o
 -11   4  10        1.56        2.73      1.09 o
 -10   4  10        0.47        2.76      1.34 o
  -9   4  10        4.26        4.42      1.57 o
  -8   4  10        3.43        3.00      1.43 o
  -7   4  10        0.03       -1.44      1.44 o
  -6   4  10        0.12       -0.07      1.42 o
  -5   4  10        0.01        1.36      1.45 o
  -4   4  10        0.93       -1.00      1.54 o
  -3   4  10        0.00       -1.44      1.44 o
  -2   4  10        1.66        0.61      1.52 o
  -1   4  10        9.46        7.03      1.38 o
   0   4  10        4.91        4.77      1.22 o
   1   4  10        0.69       -0.17      1.33 o
   2   4  10        0.03        2.32      1.21 o
 -21   1  11        2.95        1.98      1.28 o
 -20   1  11        0.41       -0.59      1.51 o
 -19   1  11        1.04       -0.52      1.57 o
 -18   1  11        0.13        3.18      1.53 o
 -17   1  11        3.90        4.53      1.79 o
 -16   1  11        1.50        0.48      2.16 o
 -15   1  11        1.27       -1.68      2.10 o
 -14   1  11        0.00       -1.79      2.02 o
 -13   1  11       34.37       29.55      2.18 o
 -12   1  11        0.00       -2.23      2.23 o
 -11   1  11       37.56       35.96      2.40 o
 -10   1  11        3.87        3.48      2.34 o
  -9   1  11        9.18        8.68      1.85 o
  -8   1  11        0.58       -1.79      2.33 o
  -7   1  11        0.62        0.49      2.22 o
  -6   1  11        0.01        4.29      1.91 o
  -5   1  11        4.03        6.27      2.30 o
  -4   1  11        0.00       -1.48      2.30 o
  -3   1  11       13.17       13.59      1.91 o
  -2   1  11        1.56        4.86      2.25 o
  -1   1  11        5.27        5.91      2.11 o
   0   1  11        0.38       -2.30      2.30 o
   1   1  11        0.01       -0.76      2.15 o
   2   1  11        0.00       -0.15      2.10 o
   3   1  11        4.19        2.55      2.02 o
   4   1  11        0.77        0.54      2.08 o
   5   1  11        1.34        2.52      1.84 o
   6   1  11        0.58        2.10      1.83 o
   7   1  11        2.88        3.83      1.82 o
   8   1  11        2.02        2.18      1.73 o
   9   1  11        0.56        1.23      1.47 o
  10   1  11       13.46       12.74      1.58 o
  11   1  11        4.35        3.67      1.46 o
 -19   2  11        0.35       -1.04      1.30 o
 -18   2  11        6.24        7.91      1.38 o
 -17   2  11        9.98       10.13      1.39 o
 -16   2  11        4.84        2.66      1.72 o
 -15   2  11        0.43       -1.83      1.83 o
 -14   2  11        8.77        8.17      1.58 o
 -13   2  11        1.64        1.17      1.86 o
 -12   2  11        1.57        1.72      1.96 o
 -11   2  11       20.77       20.02      1.91 o
 -10   2  11       32.06       32.67      2.13 o
  -9   2  11        6.39       10.56      1.66 o
  -8   2  11        0.48        3.06      1.82 o
  -7   2  11        1.49        3.80      2.00 o
  -6   2  11        5.19        5.60      1.71 o
  -5   2  11        8.02        9.31      1.67 o
  -4   2  11        1.68        2.83      1.94 o
  -3   2  11       20.69       24.95      1.97 o
  -2   2  11       31.07       31.40      2.22 o
  -1   2  11        6.73        8.44      1.58 o
   0   2  11        0.18        1.18      1.86 o
   1   2  11        1.63        1.89      2.02 o
   2   2  11       10.83       12.25      1.80 o
   3   2  11        8.44       11.17      1.71 o
   4   2  11        0.05       -1.79      1.79 o
   5   2  11        0.23        2.53      1.57 o
   6   2  11        1.89        2.54      1.66 o
   7   2  11        0.73       -0.38      1.45 o
   8   2  11        0.01       -1.39      1.39 o
   9   2  11        1.40        1.68      1.22 o
 -15   3  11        0.55        2.18      1.26 o
 -14   3  11        0.19        0.95      1.37 o
 -13   3  11        0.00        1.28      1.34 o
 -12   3  11        0.79       -0.08      1.49 o
 -11   3  11        0.03        1.75      1.44 o
 -10   3  11        0.00       -1.62      1.62 o
  -9   3  11        0.83        2.40      1.65 o
  -8   3  11        0.10        2.19      1.74 o
  -7   3  11        0.90        3.90      1.56 o
  -6   3  11       12.65       13.92      1.58 o
  -5   3  11        7.36        8.14      1.43 o
  -4   3  11        0.27        0.88      1.79 o
  -3   3  11        1.61        3.48      1.71 o
  -2   3  11        0.25       -0.19      1.66 o
  -1   3  11        1.07       -1.70      1.70 o
   0   3  11        0.01        0.61      1.55 o
   1   3  11        0.65       -1.46      1.72 o
   2   3  11        8.49        8.46      1.36 o
   3   3  11        4.23        6.39      1.31 o
   4   3  11        0.08       -0.66      1.30 o
   5   3  11        1.25        1.97      1.22 o
 -19   0  12        8.38        8.18      1.26 o
 -18   0  12       18.66       14.00      1.54 o
 -17   0  12        6.53        7.52      1.20 o
 -16   0  12        0.59        2.90      1.48 o
 -15   0  12        0.15        3.78      1.58 o
 -14   0  12        0.08        0.97      1.73 o
 -13   0  12        0.25        1.26      1.79 o
 -12   0  12       35.04       26.47      2.10 o
 -11   0  12        8.77        8.88      1.76 o
 -10   0  12        0.73        2.20      1.67 o
  -9   0  12        8.03        4.51      2.34 o
  -8   0  12        0.13        0.95      1.91 o
  -7   0  12        4.24        0.14      2.25 o
  -6   0  12        4.27        5.63      1.98 o
  -5   0  12        3.37        2.06      2.16 o
  -4   0  12        0.10        0.82      2.06 o
  -3   0  12        0.06        2.42      1.68 o
  -2   0  12       10.44        7.90      1.51 o
  -1   0  12        7.30        7.33      1.58 o
   0   0  12        1.04        3.59      1.96 o
   1   0  12        2.38        3.52      1.40 o
   2   0  12        1.32        0.00      1.60 o
   3   0  12        2.21        4.34      1.70 o
   4   0  12        0.08        0.39      1.63 o
   5   0  12        0.25        0.71      1.49 o
   6   0  12        0.28        0.70      1.41 o
   7   0  12        3.57        5.26      1.17 o
   8   0  12       11.19       13.87      1.32 o
 -19   1  12        2.51        1.17      1.23 o
 -18   1  12        0.09        0.37      1.34 o
 -17   1  12        5.54        6.39      1.28 o
 -16   1  12        6.36        8.21      1.37 o
 -15   1  12       10.57        8.48      1.50 o
 -14   1  12        4.31        4.36      1.82 o
 -13   1  12        3.42        5.10      1.78 o
 -12   1  12       19.72       23.82      1.86 o
 -11   1  12        9.13       11.83      1.64 o
 -10   1  12        0.39        1.46      2.07 o
  -9   1  12        0.39       -1.38      1.87 o
  -8   1  12        1.29        1.15      1.97 o
  -7   1  12        0.00        0.26      1.80 o
  -6   1  12        0.02       -0.78      1.86 o
  -5   1  12        1.43        1.69      1.89 o
  -4   1  12        0.46        0.00      2.00 o
  -3   1  12        0.60        1.52      1.84 o
  -2   1  12        2.86        3.85      2.09 o
  -1   1  12        2.10        3.38      1.64 o
   0   1  12        0.22        2.67      1.72 o
   1   1  12        0.52       -1.86      1.86 o
   2   1  12        1.75        3.85      1.61 o
   3   1  12        4.92        2.32      1.75 o
   4   1  12        2.45        1.85      1.81 o
   5   1  12        0.13       -0.63      1.33 o
   6   1  12        0.95        1.03      1.39 o
   7   1  12        1.49        0.80      1.27 o
 -16   2  12        1.03       -0.11      1.29 o
 -15   2  12        1.44        0.12      1.43 o
 -14   2  12        0.46       -1.05      1.45 o
 -13   2  12        0.05        1.00      1.49 o
 -12   2  12        3.59        1.33      1.73 o
 -11   2  12        0.83       -0.71      1.56 o
 -10   2  12        3.35        2.32      1.76 o
  -9   2  12        3.32        3.08      1.64 o
  -8   2  12        0.29        0.89      1.60 o
  -7   2  12        0.09        1.00      1.70 o
  -6   2  12        0.94        2.13      1.65 o
  -5   2  12        7.01        5.66      2.06 o
  -4   2  12        5.14        4.30      1.93 o
  -3   2  12        0.64       -1.78      1.78 o
  -2   2  12        2.63        2.19      1.82 o
  -1   2  12        4.03        9.56      1.24 o
   0   2  12        0.12        0.87      1.64 o
   1   2  12        0.46       -0.08      1.52 o
   2   2  12        0.11       -0.97      1.43 o
   3   2  12        0.87       -0.40      1.38 o
   4   2  12        0.04        0.36      1.25 o
   5   2  12        0.05       -0.94      1.17 o
  -9   3  12        1.57        1.88      1.27 o
  -8   3  12        0.21       -0.16      1.26 o
  -7   3  12        3.41        4.07      1.07 o
  -6   3  12        3.11        1.43      1.30 o
  -5   3  12        3.84        2.46      1.43 o
  -4   3  12       20.27       15.88      1.49 o
  -3   3  12       13.76       14.29      1.35 o
  -2   3  12        8.58        9.87      1.16 o
 -14   1  13        0.68       -1.30      1.30 o
 -13   1  13        4.80        3.53      1.60 o
 -12   1  13        4.49        2.10      1.55 o
 -11   1  13        3.26        2.55      1.57 o
 -10   1  13        3.52        4.30      1.52 o
  -9   1  13        0.11        0.16      1.40 o
  -8   1  13        0.00        1.23      1.46 o
  -7   1  13        0.00        2.00      1.41 o
  -6   1  13        0.55       -1.70      1.70 o
  -5   1  13        0.05        0.17      1.37 o
  -4   1  13        2.13        2.94      1.51 o
  -3   1  13        5.11        5.06      1.27 o
  -2   1  13        2.90        2.88      1.56 o
  -1   1  13        0.70       -0.72      1.43 o
   0   1  13        5.55        7.29      1.27 o
   1   1  13        0.81        1.14      1.27 o
   2   1  13        0.00       -0.05      1.21 o
 -10   2  13        8.55        5.80      1.19 o
  -9   2  13        0.03        0.61      1.18 o
  -8   2  13        0.63        3.24      1.24 o
  -7   2  13        0.04       -0.22      1.27 o
  -6   2  13        4.23        5.37      1.10 o
  -5   2  13       15.92       18.06      1.47 o
  -4   2  13        4.63        3.47      1.42 o
  -3   2  13        0.00        1.85      1.14 o
 
